# Supplementary material for: An ensemble strategy that significantly improves de novo assembly of microbial genomes from metagenomic next-generation sequencing data
Source: Nucleic Acids Res. 2015 Jan 13;43(7):e46. doi: 10.1093/nar/gkv002 (PMC4402509; doi:10.1093/nar/gkv002)
Supplement: SUPPLEMENTARY DATA [file supp_gkv002_nar-02997-met-n-2014-File004.xls]

## Sheet: SupplTableS1
Dataset	TargetGenome	Assembler	MACR(bp)	chimeraIndex (%)	C1000 (bp)	GenomeSize (bp)	MACRP (%)	Total Runtime (sec)	percent OLC time (%)
Nasal	BASV	A	758	0.126789	0	12648	5.99	38	100
Nasal	BASV	AaC	758	0.126789	0	12648	5.99	103	26.2136
Nasal	BASV	AaO	758	0.126789	0	12648	5.99	84	9.52381
Nasal	BASV	AC	758	0.126789	0	12648	5.99	44	13.6364
Nasal	BASV	AO	758	0.126789	0	12648	5.99	46	17.3913
Nasal	BASV	G	0	0	0	12648	0	25	100
Nasal	BASV	I	3141	0	10474	12648	24.83	1454	100
Nasal	BASV	M	783	0.0245489	0	12648	6.19	257	100
Nasal	BASV	S	857	0	0	12648	6.78	86	100
Nasal	BASV	SAVaC	2667	0.036846	8641	12648	21.09	301	41.5282
Nasal	BASV	SAVaM	1642	0	4401	12648	12.98	237	25.7384
Nasal	BASV	SAVaO	2667	0.0362878	8494	12648	21.09	193	8.80829
Nasal	BASV	SAVaT	3018	0.0487092	7266	12648	23.86	376	53.1915
Nasal	BASV	SAVC	2667	0.036846	8641	12648	21.09	240	42.5
Nasal	BASV	SAVMaC	4014	0.0254842	9046	12648	31.74	604	28.3113
Nasal	BASV	SAVMaO	4014	0.0318446	8734	12648	31.74	452	4.20354
Nasal	BASV	SAVMC	4014	0.0254842	9046	12648	31.74	540	26.8519
Nasal	BASV	SAVMO	4014	0.0318446	8734	12648	31.74	414	4.58937
Nasal	BASV	SAVO	2667	0.0362878	8494	12648	21.09	155	10.9677
Nasal	BASV	SAVTaC	2667	0.0277367	8425	12648	21.09	353	48.1586
Nasal	BASV	SC	857	0	0	12648	6.78	94	8.51064
Nasal	BASV	SO	857	0	0	12648	6.78	95	9.47368
Nasal	BASV	SsC	921	0	0	12648	7.28	210	18.0952
Nasal	BASV	SsO	921	0	0	12648	7.28	186	7.52688
Nasal	BASV	T	552	0.0622471	0	12648	4.36	7	100
Nasal	BASV	V	2667	0.0284657	5332	12648	21.09	14	100
Nasal	BASV	VC	2667	0.0284657	5332	12648	21.09	21	33.3333
Nasal	BASV	VO	2667	0.0284657	5332	12648	21.09	22	36.3636
Nasal	BASV	VvC	2667	0.0525532	8609	12648	21.09	85	67.0588
Nasal	BASV	VvO	2667	0.0522603	8373	12648	21.09	39	28.2051
Nasal	BASV	W	558	0.12621	0	12648	4.41	182	100
Nasal	BASV	X	0	0	0	12648	0	72	100
setA	BASV	A	235	0	0	12648	1.86	144	100
setA	BASV	AaC	12555	0	12554	12648	99.26	300	4
setA	BASV	AaO	12555	0	12554	12648	99.26	295	2.37288
setA	BASV	AC	235	0	0	12648	1.86	150	4
setA	BASV	AO	235	0	0	12648	1.86	150	4
setA	BASV	G	3231	0	8667	12648	25.55	78	100
setA	BASV	I	5656	0	10861	12648	44.72	159	100
setA	BASV	M	12064	0	12063	12648	95.38	306	100
setA	BASV	S	183	0	0	12648	1.45	115	100
setA	BASV	SAVaC	12617	0	12616	12648	99.75	451	3.54767
setA	BASV	SAVaM	12530	0	12529	12648	99.07	461	5.63991
setA	BASV	SAVaO	12617	0	12616	12648	99.75	444	2.02703
setA	BASV	SAVaT	12550	0	12549	12648	99.23	567	23.2804
setA	BASV	SAVC	235	0	0	12648	1.86	301	3.32226
setA	BASV	SAVMaC	12617	0	12616	12648	99.75	805	7.95031
setA	BASV	SAVMaO	12617	0	12616	12648	99.75	750	1.2
setA	BASV	SAVMC	12123	0	12122	12648	95.85	620	3.70968
setA	BASV	SAVMO	12123	0	12122	12648	95.85	606	1.48515
setA	BASV	SAVO	235	0	0	12648	1.86	299	2.67559
setA	BASV	SAVTaC	12640	0	12639	12648	99.94	468	4.48718
setA	BASV	SC	183	0	0	12648	1.45	121	4.95868
setA	BASV	SO	183	0	0	12648	1.45	122	5.7377
setA	BASV	SsC	466	0	0	12648	3.68	238	3.36134
setA	BASV	SsO	466	0	0	12648	3.68	238	3.36134
setA	BASV	T	7033	0	12634	12648	55.61	12	100
setA	BASV	V	158	0	0	12648	1.25	32	100
setA	BASV	VC	158	0	0	12648	1.25	38	15.7895
setA	BASV	VO	158	0	0	12648	1.25	39	17.9487
setA	BASV	VvC	598	0.0325362	0	12648	4.73	73	12.3288
setA	BASV	VvO	598	0.0350693	0	12648	4.73	72	11.1111
setA	BASV	W	157	0	0	12648	1.24	300	100
setA	BASV	X	0	0	0	12648	0	175	100
setB	BASV	A	2969	0	7776	12648	23.47	136	100
setB	BASV	AaC	3439	0	9765	12648	27.19	282	3.5461
setB	BASV	AaO	3439	0	10266	12648	27.19	279	2.50896
setB	BASV	AC	2969	0	7776	12648	23.47	142	4.22535
setB	BASV	AO	2969	0	7776	12648	23.47	142	4.22535
setB	BASV	G	339	0	0	12648	2.68	58	100
setB	BASV	I	12572	0	12571	12648	99.4	141	100
setB	BASV	M	7993	0	10272	12648	63.2	227	100
setB	BASV	S	796	0.101502	0	12648	6.29	114	100
setB	BASV	SAVaC	12522	0.0478927	12521	12648	99	430	3.95349
setB	BASV	SAVaM	12494	0	12493	12648	98.78	439	5.92255
setB	BASV	SAVaO	8210	0.0458961	12006	12648	64.91	421	1.90024
setB	BASV	SAVaT	7624	0.0475285	11634	12648	60.28	503	17.8926
setB	BASV	SAVC	9854	0.0478545	12521	12648	77.91	289	4.15225
setB	BASV	SAVMaC	12522	0.0478927	12521	12648	99	698	8.30946
setB	BASV	SAVMaO	12522	0.0478927	12521	12648	99	650	1.53846
setB	BASV	SAVMC	12522	0.0478927	12521	12648	99	533	5.4409
setB	BASV	SAVMO	12522	0.0478927	12521	12648	99	513	1.75439
setB	BASV	SAVO	8210	0.0470478	12521	12648	64.91	285	2.80702
setB	BASV	SAVTaC	8015	0.0476758	12020	12648	63.37	437	2.97483
setB	BASV	SC	796	0.101502	0	12648	6.29	120	5
setB	BASV	SO	796	0.101502	0	12648	6.29	121	5.78512
setB	BASV	SsC	2280	0.0316907	7884	12648	18.03	237	3.79747
setB	BASV	SsO	1237	0.026108	5494	12648	9.78	236	3.38983
setB	BASV	T	2435	0.670191	2434	12648	19.25	11	100
setB	BASV	V	1501	0.0753958	2576	12648	11.87	27	100
setB	BASV	VC	1501	0.0753958	2576	12648	11.87	33	18.1818
setB	BASV	VO	1501	0.0753958	2576	12648	11.87	34	20.5882
setB	BASV	VvC	2853	0.0711406	10511	12648	22.56	65	16.9231
setB	BASV	VvO	1911	0.0736032	6123	12648	15.11	62	12.9032
setB	BASV	W	374	0.432277	0	12648	2.96	253	100
setB	BASV	X	7961	0	12297	12648	62.94	141	100
setC	BASV	A	758	0.134615	0	12648	5.99	139	100
setC	BASV	AaC	758	0.132551	0	12648	5.99	287	3.13589
setC	BASV	AaO	758	0.132551	0	12648	5.99	285	2.45614
setC	BASV	AC	758	0.134615	0	12648	5.99	145	4.13793
setC	BASV	AO	758	0.134615	0	12648	5.99	145	4.13793
setC	BASV	I	3141	0	10444	12648	24.83	152	100
setC	BASV	M	832	0.02361	0	12648	6.58	219	100
setC	BASV	S	857	0	0	12648	6.78	117	100
setC	BASV	SAVaC	1694	0.0383289	3157	12648	13.39	436	3.21101
setC	BASV	SAVaM	1544	0	3003	12648	12.21	448	5.80357
setC	BASV	SAVaO	1694	0.038373	4184	12648	13.39	430	1.86047
setC	BASV	SAVaT	1590	0.0631114	2731	12648	12.57	541	21.9963
setC	BASV	SAVC	1694	0.0383289	3157	12648	13.39	294	3.7415
setC	BASV	SAVMaC	4035	0.0257489	8920	12648	31.9	687	6.69578
setC	BASV	SAVMaO	3075	0.0253143	7960	12648	24.31	650	1.38462
setC	BASV	SAVMC	4035	0.0257489	8920	12648	31.9	524	4.19847
setC	BASV	SAVMO	3075	0.0253143	7960	12648	24.31	511	1.76125
setC	BASV	SAVO	1694	0.0379759	4184	12648	13.39	291	2.74914
setC	BASV	SAVTaC	1590	0.0863144	3831	12648	12.57	440	2.95455
setC	BASV	SC	857	0	0	12648	6.78	123	4.87805
setC	BASV	SO	857	0	0	12648	6.78	124	5.64516
setC	BASV	SsC	1346	0.0236295	2392	12648	10.64	243	3.7037
setC	BASV	SsO	1539	0.0243665	2676	12648	12.17	241	2.90456
setC	BASV	T	485	0.788613	0	12648	3.83	5	100
setC	BASV	V	645	0.0670017	0	12648	5.1	27	100
setC	BASV	VC	645	0.0670017	0	12648	5.1	33	18.1818
setC	BASV	VO	645	0.0670017	0	12648	5.1	34	20.5882
setC	BASV	VvC	1595	0.0305561	4128	12648	12.61	63	14.2857
setC	BASV	VvO	804	0.0915099	0	12648	6.36	62	12.9032
setC	BASV	W	558	0.12621	0	12648	4.41	250	100
setC	BASV	X	2986	0	8020	12648	23.61	142	100
setD	BASV	A	344	0	0	12648	2.72	138	100
setD	BASV	AaC	344	0	0	12648	2.72	278	0.719424
setD	BASV	AaO	344	0	0	12648	2.72	277	0.361011
setD	BASV	AC	344	0	0	12648	2.72	138	0
setD	BASV	AO	344	0	0	12648	2.72	138	0
setD	BASV	I	807	0.046282	0	12648	6.38	142	100
setD	BASV	M	259	0	0	12648	2.05	221	100
setD	BASV	S	392	0.0690131	0	12648	3.1	114	100
setD	BASV	SAVaC	539	0.0419992	0	12648	4.26	424	1.65094
setD	BASV	SAVaM	0	0	0	12648	0	442	5.65611
setD	BASV	SAVaO	432	0.0514403	0	12648	3.42	419	0.477327
setD	BASV	SAVaT	400	0	0	12648	3.16	484	13.843
setD	BASV	SAVC	539	0.0419992	0	12648	4.26	284	1.76056
setD	BASV	SAVMaC	539	0.0419992	0	12648	4.26	672	5.05952
setD	BASV	SAVMaO	432	0.0514403	0	12648	3.42	641	0.468019
setD	BASV	SAVMC	539	0.0419992	0	12648	4.26	513	2.53411
setD	BASV	SAVMO	432	0.0514403	0	12648	3.42	503	0.596421
setD	BASV	SAVO	432	0.0514403	0	12648	3.42	281	0.711744
setD	BASV	SAVTaC	400	0.0542888	0	12648	3.16	439	4.10023
setD	BASV	SC	392	0.0690131	0	12648	3.1	114	0
setD	BASV	SO	392	0.0690131	0	12648	3.1	115	0.869565
setD	BASV	SsC	442	0.0528821	0	12648	3.49	230	0.869565
setD	BASV	SsO	392	0.0568505	0	12648	3.1	230	0.869565
setD	BASV	T	304	0	0	12648	2.4	4	100
setD	BASV	V	395	0	0	12648	3.12	27	100
setD	BASV	VC	395	0	0	12648	3.12	27	0
setD	BASV	VO	395	0	0	12648	3.12	29	6.89655
setD	BASV	VvC	395	0	0	12648	3.12	57	5.26316
setD	BASV	VvO	395	0	0	12648	3.12	56	3.57143
setD	BASV	W	332	0	0	12648	2.62	265	100
setD	BASV	X	345	0	0	12648	2.73	134	100
setE	BASV	A	163	0	0	12648	1.29	138	100
setE	BASV	AaC	163	0	0	12648	1.29	286	3.4965
setE	BASV	AaO	163	0	0	12648	1.29	283	2.4735
setE	BASV	AC	163	0	0	12648	1.29	144	4.16667
setE	BASV	AO	163	0	0	12648	1.29	144	4.16667
setE	BASV	I	339	0	0	12648	2.68	145	100
setE	BASV	M	0	0	0	12648	0	216	100
setE	BASV	S	227	0	0	12648	1.79	111	100
setE	BASV	SAVaC	296	0	0	12648	2.34	429	3.4965
setE	BASV	SAVaM	0	0	0	12648	0	440	5.90909
setE	BASV	SAVaO	227	0	0	12648	1.79	422	1.89573
setE	BASV	SAVaT	0	0	0	12648	0	478	13.3891
setE	BASV	SAVC	296	0	0	12648	2.34	286	3.4965
setE	BASV	SAVMaC	296	0	0	12648	2.34	675	6.66667
setE	BASV	SAVMaO	227	0	0	12648	1.79	639	1.40845
setE	BASV	SAVMC	296	0	0	12648	2.34	513	4.09357
setE	BASV	SAVMO	227	0	0	12648	1.79	500	1.6
setE	BASV	SAVO	227	0	0	12648	1.79	284	2.8169
setE	BASV	SAVTaC	0	0	0	12648	0	431	3.48028
setE	BASV	SC	227	0	0	12648	1.79	118	5.9322
setE	BASV	SO	227	0	0	12648	1.79	118	5.9322
setE	BASV	SsC	227	0	0	12648	1.79	231	3.8961
setE	BASV	SsO	227	0	0	12648	1.79	229	3.05677
setE	BASV	T	256	0	0	12648	2.02	2	100
setE	BASV	V	227	0	0	12648	1.79	27	100
setE	BASV	VC	227	0	0	12648	1.79	33	18.1818
setE	BASV	VO	227	0	0	12648	1.79	34	20.5882
setE	BASV	VvC	227	0	0	12648	1.79	63	14.2857
setE	BASV	VvO	227	0	0	12648	1.79	62	12.9032
setE	BASV	W	183	0	0	12648	1.45	250	100
setE	BASV	X	0	0	0	12648	0	169	100
setF	BASV	A	776	0	0	12648	6.14	1388	100
setF	BASV	AaC	12538	0	12537	12648	99.13	2826	1.76929
setF	BASV	AaO	12538	0	12537	12648	99.13	2790	0.501792
setF	BASV	AC	776	0	0	12648	6.14	1397	0.644238
setF	BASV	AO	776	0	0	12648	6.14	1398	0.715308
setF	BASV	M	11895	0	11894	12648	94.05	2864	100
setF	BASV	S	234	0	0	12648	1.85	170	100
setF	BASV	SAVaC	12538	0	12537	12648	99.13	5544	31.746
setF	BASV	SAVaM	7462	0.0164325	12167	12648	59	3784	0
setF	BASV	SAVaO	12538	0	12537	12648	99.13	4795	21.0845
setF	BASV	SAVaT	12538	0	12537	12648	99.13	4416	14.3116
setF	BASV	SAVC	780	0	0	12648	6.17	3968	39.6169
setF	BASV	SAVMaC	12538	0	12537	12648	99.13	12066	44.903
setF	BASV	SAVMaO	12538	0	12537	12648	99.13	7841	15.2149
setF	BASV	SAVMC	12538	0	12537	12648	99.13	9304	43.4652
setF	BASV	SAVMO	12538	0	12537	12648	99.13	6362	17.3216
setF	BASV	SAVO	776	0	0	12648	6.14	3356	28.6055
setF	BASV	SAVTaC	12538	0	12537	12648	99.13	5944	27.0525
setF	BASV	SC	273	0	0	12648	2.16	990	82.8283
setF	BASV	SO	234	0	0	12648	1.85	288	40.9722
setF	BASV	SsC	563	0	0	12648	4.45	3111	89.071
setF	BASV	SsO	556	0.0501169	0	12648	4.4	2312	85.2941
setF	BASV	T	1560	0.0102585	4063	12648	12.33	552	100
setF	BASV	V	200	0	0	12648	1.58	838	100
setF	BASV	VC	200	0	0	12648	1.58	1150	27.1304
setF	BASV	VO	200	0	0	12648	1.58	890	5.8427
setF	BASV	VvC	1014	0	1013	12648	8.02	2812	40.3983
setF	BASV	VvO	992	0	0	12648	7.84	2220	24.5045
setF	BASV	W	1678	0.0302135	7224	12648	13.27	1228	100
setF	BASV	X	0	0	0	12648	0	391	100
setG	BASV	A	6730	0	10119	12648	53.21	573	100
setG	BASV	AaC	12396	0	12395	12648	98.01	1171	2.13493
setG	BASV	AaO	12396	0	12395	12648	98.01	1155	0.779221
setG	BASV	AC	6730	0	10119	12648	53.21	579	1.03627
setG	BASV	AO	6730	0	10119	12648	53.21	580	1.2069
setG	BASV	I	8797	0.04	12493	12648	69.55	1509	100
setG	BASV	M	12283	0	12282	12648	97.11	932	100
setG	BASV	S	233	0	0	12648	1.84	168	100
setG	BASV	SAVaC	12445	0	12444	12648	98.4	3278	51.7999
setG	BASV	SAVaM	10751	0	12347	12648	85	2643	40.2194
setG	BASV	SAVaO	12445	0	12444	12648	98.4	3143	49.7296
setG	BASV	SAVaT	12396	0	12395	12648	98.01	3569	55.7299
setG	BASV	SAVC	6730	0	10170	12648	53.21	2724	63.0323
setG	BASV	SAVMaC	12449	0	12448	12648	98.43	5526	54.5422
setG	BASV	SAVMaO	12449	0	12448	12648	98.43	4114	38.9402
setG	BASV	SAVMC	12449	0	12448	12648	98.43	4121	52.9483
setG	BASV	SAVMO	12449	0	12448	12648	98.43	3690	47.4526
setG	BASV	SAVO	6730	0	10119	12648	53.21	2548	60.4788
setG	BASV	SAVTaC	12525	0	12524	12648	99.03	2442	31.982
setG	BASV	SC	593	0	0	12648	4.69	1012	83.3992
setG	BASV	SO	233	0	0	12648	1.84	288	41.6667
setG	BASV	SsC	695	0.0125094	0	12648	5.49	3380	90.0592
setG	BASV	SsO	499	0	0	12648	3.95	3160	89.3671
setG	BASV	T	5765	0.297832	11316	12648	45.58	81	100
setG	BASV	V	269	0	0	12648	2.13	266	100
setG	BASV	VC	322	0	0	12648	2.55	677	60.709
setG	BASV	VO	269	0	0	12648	2.13	325	18.1538
setG	BASV	VvC	847	0.0625782	0	12648	6.7	1201	55.7036
setG	BASV	VvO	847	0.0695773	0	12648	6.7	848	37.2642
setG	BASV	W	1134	0.0789487	1133	12648	8.97	584	100
setG	BASV	X	0	0	0	12648	0	234	100
setH	BASV	A	2487	0.0251277	10162	12648	19.66	226	100
setH	BASV	AaC	2487	0.0505732	10408	12648	19.66	460	1.73913
setH	BASV	AaO	2487	0.0505732	10408	12648	19.66	453	0.220751
setH	BASV	AC	2487	0.0252483	10408	12648	19.66	226	0
setH	BASV	AO	2487	0.0251277	10162	12648	19.66	227	0.440529
setH	BASV	I	12542	0.00797257	12541	12648	99.16	291	100
setH	BASV	M	12006	0	12005	12648	94.92	340	100
setH	BASV	S	448	0	0	12648	3.54	110	100
setH	BASV	SAVaC	4304	0	12247	12648	34.03	662	6.19335
setH	BASV	SAVaM	3016	0	8763	12648	23.85	671	7.45156
setH	BASV	SAVaO	2490	0.0246975	11857	12648	19.69	637	2.51177
setH	BASV	SAVaT	3852	0	7972	12648	30.46	741	16.1943
setH	BASV	SAVC	4304	0	12247	12648	34.03	426	7.277
setH	BASV	SAVMaC	12308	0	12307	12648	97.31	1097	12.3974
setH	BASV	SAVMaO	12016	0	12015	12648	95	979	1.83861
setH	BASV	SAVMC	12308	0	12307	12648	97.31	821	10.475
setH	BASV	SAVMO	12016	0	12015	12648	95	751	2.13049
setH	BASV	SAVO	2490	0	11611	12648	19.69	409	3.42298
setH	BASV	SAVTaC	3852	0	11890	12648	30.46	675	3.7037
setH	BASV	SC	448	0	0	12648	3.54	117	5.98291
setH	BASV	SO	448	0	0	12648	3.54	116	5.17241
setH	BASV	SsC	1376	0	2405	12648	10.88	263	16.3498
setH	BASV	SsO	1211	0.029982	1210	12648	9.57	237	7.173
setH	BASV	T	1124	0.448805	1123	12648	8.89	29	100
setH	BASV	V	573	0	0	12648	4.53	59	100
setH	BASV	VC	573	0	0	12648	4.53	61	3.27869
setH	BASV	VO	573	0	0	12648	4.53	62	4.83871
setH	BASV	VvC	2110	0.0180522	5674	12648	16.68	142	16.9014
setH	BASV	VvO	1432	0	3756	12648	11.32	126	6.34921
setH	BASV	W	709	0.0669568	0	12648	5.61	311	100
setH	BASV	X	12030	0	12029	12648	95.11	156	100
setI	BASV	A	422	0	0	12648	3.34	155	100
setI	BASV	AaC	422	0	0	12648	3.34	318	2.51572
setI	BASV	AaO	422	0	0	12648	3.34	316	1.89873
setI	BASV	AC	422	0	0	12648	3.34	161	3.72671
setI	BASV	AO	422	0	0	12648	3.34	161	3.72671
setI	BASV	I	1149	0.00997705	2295	12648	9.08	121	100
setI	BASV	M	411	0	0	12648	3.25	198	100
setI	BASV	S	585	0	0	12648	4.63	40	100
setI	BASV	SAVaC	594	0	0	12648	4.7	386	2.84974
setI	BASV	SAVaM	411	0	0	12648	3.25	394	4.82234
setI	BASV	SAVaO	594	0	0	12648	4.7	382	1.83246
setI	BASV	SAVaT	585	0	0	12648	4.63	474	20.8861
setI	BASV	SAVC	594	0	0	12648	4.7	229	3.93013
setI	BASV	SAVMaC	594	0.09375	0	12648	4.7	611	6.21931
setI	BASV	SAVMaO	594	0.09375	0	12648	4.7	580	1.2069
setI	BASV	SAVMC	594	0.09375	0	12648	4.7	438	4.56621
setI	BASV	SAVMO	594	0.09375	0	12648	4.7	425	1.64706
setI	BASV	SAVO	594	0	0	12648	4.7	227	3.0837
setI	BASV	SAVTaC	585	0.0909918	0	12648	4.63	389	1.54242
setI	BASV	SC	585	0	0	12648	4.63	46	13.0435
setI	BASV	SO	585	0	0	12648	4.63	46	13.0435
setI	BASV	SsC	585	0	0	12648	4.63	87	8.04598
setI	BASV	SsO	585	0	0	12648	4.63	87	8.04598
setI	BASV	T	423	0.380228	0	12648	3.34	8	100
setI	BASV	V	415	0	0	12648	3.28	25	100
setI	BASV	VC	415	0	0	12648	3.28	31	19.3548
setI	BASV	VO	415	0	0	12648	3.28	31	19.3548
setI	BASV	VvC	415	0	0	12648	3.28	58	13.7931
setI	BASV	VvO	415	0	0	12648	3.28	57	12.2807
setI	BASV	W	344	0	0	12648	2.72	360	100
setI	BASV	X	411	0	0	12648	3.25	136	100
setJ	BASV	A	94	0	0	12648	0.74	264	100
setJ	BASV	AaC	0	0	0	12648	0	528	0
setJ	BASV	AaO	0	0	0	12648	0	528	0
setJ	BASV	AC	0	0	0	12648	0	264	0
setJ	BASV	AO	0	0	0	12648	0	264	0
setJ	BASV	I	398	0	0	12648	3.15	2552	100
setJ	BASV	M	79	0	0	12648	0.62	338	100
setJ	BASV	S	94	0	0	12648	0.74	46	100
setJ	BASV	SAVaC	0	0	0	12648	0	623	0.160514
setJ	BASV	SAVaM	0	0	0	12648	0	640	2.8125
setJ	BASV	SAVaO	0	0	0	12648	0	622	0
setJ	BASV	SAVaT	0	0	0	12648	0	669	7.02541
setJ	BASV	SAVC	0	0	0	12648	0	359	0.278552
setJ	BASV	SAVMaC	0	0	0	12648	0	961	0.104058
setJ	BASV	SAVMaO	0	0	0	12648	0	961	0.104058
setJ	BASV	SAVMC	0	0	0	12648	0	697	0.143472
setJ	BASV	SAVMO	0	0	0	12648	0	697	0.143472
setJ	BASV	SAVO	0	0	0	12648	0	358	0
setJ	BASV	SAVTaC	0	0	0	12648	0	632	0.316456
setJ	BASV	SC	0	0	0	12648	0	47	2.12766
setJ	BASV	SO	0	0	0	12648	0	46	0
setJ	BASV	SsC	0	0	0	12648	0	92	0
setJ	BASV	SsO	0	0	0	12648	0	92	0
setJ	BASV	T	0	0	0	12648	0	8	100
setJ	BASV	V	100	0	0	12648	0.79	48	100
setJ	BASV	VC	0	0	0	12648	0	48	0
setJ	BASV	VO	0	0	0	12648	0	48	0
setJ	BASV	VvC	0	0	0	12648	0	96	0
setJ	BASV	VvO	0	0	0	12648	0	96	0
setJ	BASV	X	0	0	0	12648	0	97	100
Stool	BASV	A	436	0	0	12648	3.45	134	100
Stool	BASV	AaC	436	0	0	12648	3.45	274	2.18978
Stool	BASV	AaO	436	0	0	12648	3.45	276	2.89855
Stool	BASV	AC	436	0	0	12648	3.45	140	4.28571
Stool	BASV	AO	436	0	0	12648	3.45	142	5.6338
Stool	BASV	G	0	0	0	12648	0	291	100
Stool	BASV	M	276	0	0	12648	2.18	12672	100
Stool	BASV	S	857	0	0	12648	6.78	60	100
Stool	BASV	SAVaC	1595	0.041301	3627	12648	12.61	564	23.227
Stool	BASV	SAVaM	1539	0	2973	12648	12.17	524	17.3664
Stool	BASV	SAVaO	1595	0.0405968	2621	12648	12.61	596	27.349
Stool	BASV	SAVaT	1590	0.0691244	2701	12648	12.57	589	26.4856
Stool	BASV	SAVC	1595	0.041301	3627	12648	12.61	428	30.1402
Stool	BASV	SAVMaC	1608	0.0405762	4424	12648	12.71	13438	2.47805
Stool	BASV	SAVMaO	1595	0.0398963	4278	12648	12.61	13314	1.56978
Stool	BASV	SAVMC	1608	0.0405762	4424	12648	12.71	13303	2.49568
Stool	BASV	SAVMO	1595	0.0398963	4278	12648	12.61	13180	1.58574
Stool	BASV	SAVO	1595	0.0405968	2621	12648	12.61	460	35
Stool	BASV	SAVTaC	2629	0.0430663	7484	12648	20.79	530	16.9811
Stool	BASV	SC	857	0	0	12648	6.78	116	48.2759
Stool	BASV	SO	857	0	0	12648	6.78	191	68.5864
Stool	BASV	SsC	857	0	0	12648	6.78	642	81.3084
Stool	BASV	SsO	857	0	0	12648	6.78	731	83.5841
Stool	BASV	T	1118	0.0860503	1117	12648	8.84	7	100
Stool	BASV	V	718	0.0634618	0	12648	5.68	105	100
Stool	BASV	VC	718	0.0634618	0	12648	5.68	113	7.07965
Stool	BASV	VO	718	0.0634618	0	12648	5.68	115	8.69565
Stool	BASV	VvC	718	0.0634618	0	12648	5.68	505	58.4158
Stool	BASV	VvO	718	0.0634618	0	12648	5.68	240	12.5
Stool	BASV	W	558	0.111649	0	12648	4.41	1132	100
Stool	BASV	X	0	0	0	12648	0	111	100
Pooled Standard	H1N1	VO	448	0.359389	0	13219	3.39	9905	2.05957
Pooled Standard	H1N1	M	640	1.22378	0	13219	4.84	36453	100
Pooled Standard	H1N1	SAVMC	643	0.644053	0	13219	4.86	67878	21.0451
Pooled Standard	H1N1	AO	643	0.922266	0	13219	4.86	5653	1.43287
Pooled Standard	H1N1	SAVC	643	0.641574	0	13219	4.86	23703	27.6885
Pooled Standard	H1N1	SAVTaC	653	1.37342	0	13219	4.94	41867	24.1766
Pooled Standard	H1N1	SsC	427	1.41423	0	13219	3.23	10476	64.3566
Pooled Standard	H1N1	VvC	448	0.268276	0	13219	3.39	21043	7.79832
Pooled Standard	H1N1	SAVaT	643	0.641574	0	13219	4.86	27342	16.9337
Pooled Standard	H1N1	SAVaC	643	0.641574	0	13219	4.86	29834	23.8721
Pooled Standard	H1N1	A	643	0.922266	0	13219	4.86	5572	100
Pooled Standard	H1N1	SAVMaC	643	0.641574	0	13219	4.86	118494	50.0692
Pooled Standard	H1N1	VC	448	0.359389	0	13219	3.39	10273	5.56799
Pooled Standard	H1N1	SAVO	643	0.641574	0	13219	4.86	39728	56.8566
Pooled Standard	H1N1	SAVMO	643	0.644053	0	13219	4.86	58766	8.80271
Pooled Standard	H1N1	AaO	643	0.922266	0	13219	4.86	11410	2.33129
Pooled Standard	H1N1	AC	643	0.922266	0	13219	4.86	5856	4.84973
Pooled Standard	H1N1	I	643	2.31116	0	13219	4.86	4855	100
Pooled Standard	H1N1	SC	427	0.0874891	0	13219	3.23	6289	70.3132
Pooled Standard	H1N1	T	653	1.67622	0	13219	4.94	9033	100
Pooled Standard	H1N1	SsO	427	1.15176	0	13219	3.23	31899	88.2943
Pooled Standard	H1N1	SO	427	0.0874891	0	13219	3.23	9153	79.6023
Pooled Standard	H1N1	VvO	448	0.268276	0	13219	3.39	20304	4.44247
Pooled Standard	H1N1	V	448	0.359389	0	13219	3.39	9701	100
Pooled Standard	H1N1	SAVaO	643	0.641574	0	13219	4.86	47308	51.9912
Pooled Standard	H1N1	S	427	0.0874891	0	13219	3.23	1867	100
Pooled Standard	H1N1	AaC	643	0.922266	0	13219	4.86	11964	6.8539
Pooled Standard	H1N1	SAVMaO	643	0.644053	0	13219	4.86	64924	8.87037
Pooled Standard	HHV4Mutu	I	1078	1.26332	2090	171687	0.63	4855	100
Pooled Standard	HHV4Mutu	A	991	0.112634	0	171687	0.58	5572	100
Pooled Standard	HHV4Mutu	AC	991	0.112076	0	171687	0.58	5856	4.84973
Pooled Standard	HHV4Mutu	V	804	0.190743	0	171687	0.47	9701	100
Pooled Standard	HHV4Mutu	M	867	3.04575	0	171687	0.5	36453	100
Pooled Standard	HHV4Mutu	SC	804	0.862495	0	171687	0.47	6289	70.3132
Pooled Standard	HHV4Mutu	SAVMaO	1218	1.92377	2231	171687	0.71	64924	8.87037
Pooled Standard	HHV4Mutu	SAVO	1291	0.852413	3348	171687	0.75	39728	56.8566
Pooled Standard	HHV4Mutu	SAVaC	1291	0.73724	3348	171687	0.75	29834	23.8721
Pooled Standard	HHV4Mutu	VvC	804	0.18232	0	171687	0.47	21043	7.79832
Pooled Standard	HHV4Mutu	SAVaM	1001	0	1000	171687	0.58	23006	1.27793
Pooled Standard	HHV4Mutu	SAVaO	1291	0.852413	3348	171687	0.75	47308	51.9912
Pooled Standard	HHV4Mutu	SAVMaC	1291	2.50819	3348	171687	0.75	118494	50.0692
Pooled Standard	HHV4Mutu	VO	804	0.190743	0	171687	0.47	9905	2.05957
Pooled Standard	HHV4Mutu	SsO	840	0.734343	0	171687	0.49	31899	88.2943
Pooled Standard	HHV4Mutu	AaO	991	0.112076	0	171687	0.58	11410	2.33129
Pooled Standard	HHV4Mutu	SAVC	1291	0.732644	3348	171687	0.75	23703	27.6885
Pooled Standard	HHV4Mutu	SO	804	0.809561	0	171687	0.47	9153	79.6023
Pooled Standard	HHV4Mutu	SAVMO	1218	1.92377	2231	171687	0.71	58766	8.80271
Pooled Standard	HHV4Mutu	VC	804	0.190743	0	171687	0.47	10273	5.56799
Pooled Standard	HHV4Mutu	AaC	991	0.112076	0	171687	0.58	11964	6.8539
Pooled Standard	HHV4Mutu	AO	991	0.112076	0	171687	0.58	5653	1.43287
Pooled Standard	HHV4Mutu	SAVTaC	1293	1.32257	3355	171687	0.75	41867	24.1766
Pooled Standard	HHV4Mutu	SAVaT	1291	2.35007	3348	171687	0.75	27342	16.9337
Pooled Standard	HHV4Mutu	T	1293	0.663809	1292	171687	0.75	9033	100
Pooled Standard	HHV4Mutu	S	804	0.809561	0	171687	0.47	1867	100
Pooled Standard	HHV4Mutu	SsC	997	0.575245	0	171687	0.58	10476	64.3566
Pooled Standard	HHV4Mutu	SAVMC	1218	1.82661	2231	171687	0.71	67878	21.0451
Pooled Standard	HHV4Mutu	VvO	804	0.1823	0	171687	0.47	20304	4.44247
Pooled Standard	HHV5	SAVMC	8152	6.339	129248	233739	3.49	67878	21.0451
Pooled Standard	HHV5	I	8549	1.06449	122095	233739	3.66	4855	100
Pooled Standard	HHV5	SAVMaO	8154	5.99884	125455	233739	3.49	64924	8.87037
Pooled Standard	HHV5	S	923	0.319526	0	233739	0.39	1867	100
Pooled Standard	HHV5	SAVC	4241	0.729025	73701	233739	1.81	23703	27.6885
Pooled Standard	HHV5	SsC	9425	1.2459	87180	233739	4.03	10476	64.3566
Pooled Standard	HHV5	VC	944	0.180038	0	233739	0.4	10273	5.56799
Pooled Standard	HHV5	AC	3040	0.220657	53847	233739	1.3	5856	4.84973
Pooled Standard	HHV5	VO	944	0.180296	0	233739	0.4	9905	2.05957
Pooled Standard	HHV5	SsO	2257	1.10278	24348	233739	0.97	31899	88.2943
Pooled Standard	HHV5	SAVaC	4350	0.666696	103523	233739	1.86	29834	23.8721
Pooled Standard	HHV5	AO	3040	0.220657	53847	233739	1.3	5653	1.43287
Pooled Standard	HHV5	AaC	4350	0.257146	84034	233739	1.86	11964	6.8539
Pooled Standard	HHV5	AaO	4350	0.275497	79470	233739	1.86	11410	2.33129
Pooled Standard	HHV5	SC	923	0.365724	0	233739	0.39	6289	70.3132
Pooled Standard	HHV5	SAVMaC	8211	5.98655	132556	233739	3.51	118494	50.0692
Pooled Standard	HHV5	SO	923	0.319526	0	233739	0.39	9153	79.6023
Pooled Standard	HHV5	M	5612	5.85481	96218	233739	2.4	36453	100
Pooled Standard	HHV5	SAVMO	8154	6.00051	124282	233739	3.49	58766	8.80271
Pooled Standard	HHV5	SAVaM	1769	0.0668598	4326	233739	0.76	23006	1.27793
Pooled Standard	HHV5	SAVTaC	12682	2.2697	137863	233739	5.43	41867	24.1766
Pooled Standard	HHV5	SAVO	4241	0.40445	75964	233739	1.81	39728	56.8566
Pooled Standard	HHV5	SAVaT	8033	0.858572	112296	233739	3.44	27342	16.9337
Pooled Standard	HHV5	T	7072	1.39483	125441	233739	3.03	9033	100
Pooled Standard	HHV5	V	944	0.180296	0	233739	0.4	9701	100
Pooled Standard	HHV5	A	3040	0.220657	53847	233739	1.3	5572	100
Pooled Standard	HHV5	SAVaO	4430	0.435928	98525	233739	1.9	47308	51.9912
Pooled Standard	HHV5	VvC	6409	0.365606	53404	233739	2.74	21043	7.79832
Pooled Standard	HHV5	VvO	2214	0.690724	32256	233739	0.95	20304	4.44247
Pooled Standard	HRVA-CAU09-371	I	1477	0.802313	3558	18479	7.99	4855	100
Pooled Standard	HRVA-CAU09-371	SAVTaC	3302	3.23686	17052	18479	17.87	41867	24.1766
Pooled Standard	HRVA-CAU09-371	SAVMaO	2592	3.74162	16488	18479	14.03	64924	8.87037
Pooled Standard	HRVA-CAU09-371	VO	299	0	0	18479	1.62	9905	2.05957
Pooled Standard	HRVA-CAU09-371	M	1967	1.68251	15241	18479	10.64	36453	100
Pooled Standard	HRVA-CAU09-371	VvO	1217	1.64312	5676	18479	6.59	20304	4.44247
Pooled Standard	HRVA-CAU09-371	SsO	1532	1.55181	6727	18479	8.29	31899	88.2943
Pooled Standard	HRVA-CAU09-371	AaC	3302	1.29157	16998	18479	17.87	11964	6.8539
Pooled Standard	HRVA-CAU09-371	AC	229	0	0	18479	1.24	5856	4.84973
Pooled Standard	HRVA-CAU09-371	A	229	0	0	18479	1.24	5572	100
Pooled Standard	HRVA-CAU09-371	SO	301	15.8416	0	18479	1.63	9153	79.6023
Pooled Standard	HRVA-CAU09-371	AO	229	0	0	18479	1.24	5653	1.43287
Pooled Standard	HRVA-CAU09-371	SC	301	15.8416	0	18479	1.63	6289	70.3132
Pooled Standard	HRVA-CAU09-371	SAVMaC	3302	21.1107	17055	18479	17.87	118494	50.0692
Pooled Standard	HRVA-CAU09-371	SAVaM	3302	0.514616	16892	18479	17.87	23006	1.27793
Pooled Standard	HRVA-CAU09-371	SAVMO	2592	3.58574	15241	18479	14.03	58766	8.80271
Pooled Standard	HRVA-CAU09-371	VvC	2567	2.20759	9535	18479	13.89	21043	7.79832
Pooled Standard	HRVA-CAU09-371	SsC	2567	3.47754	15224	18479	13.89	10476	64.3566
Pooled Standard	HRVA-CAU09-371	V	299	0	0	18479	1.62	9701	100
Pooled Standard	HRVA-CAU09-371	SAVMC	3302	20.5241	17041	18479	17.87	67878	21.0451
Pooled Standard	HRVA-CAU09-371	SAVaT	3302	4.7241	15086	18479	17.87	27342	16.9337
Pooled Standard	HRVA-CAU09-371	SAVaO	2572	1.27285	12866	18479	13.92	47308	51.9912
Pooled Standard	HRVA-CAU09-371	S	301	15.8416	0	18479	1.63	1867	100
Pooled Standard	HRVA-CAU09-371	AaO	2572	0.820493	12866	18479	13.92	11410	2.33129
Pooled Standard	HRVA-CAU09-371	VC	299	0	0	18479	1.62	10273	5.56799
Pooled Standard	HRVA-CAU09-371	T	3302	3.1731	17056	18479	17.87	9033	100
Pooled Standard	HRVA-CAU09-371	SAVaC	3302	1.31013	16975	18479	17.87	29834	23.8721
Pooled Standard	HRVA-CAU09-371	SAVO	301	14.404	0	18479	1.63	39728	56.8566
Pooled Standard	HRVA-CAU09-371	SAVC	301	15.8416	0	18479	1.63	23703	27.6885
Pooled Standard	HumanAastrovirus1	SC	400	0.744417	0	6816	5.87	6289	70.3132
Pooled Standard	HumanAastrovirus1	AaC	2747	20.7965	2746	6816	40.3	11964	6.8539
Pooled Standard	HumanAastrovirus1	SAVMO	2747	13.6402	6318	6816	40.3	58766	8.80271
Pooled Standard	HumanAastrovirus1	SAVTaC	3950	42.133	3949	6816	57.95	41867	24.1766
Pooled Standard	HumanAastrovirus1	SAVaO	3188	20.6701	3187	6816	46.77	47308	51.9912
Pooled Standard	HumanAastrovirus1	VvO	2438	8.26067	2437	6816	35.77	20304	4.44247
Pooled Standard	HumanAastrovirus1	A	1246	0	1245	6816	18.28	5572	100
Pooled Standard	HumanAastrovirus1	SAVaT	3188	6.17039	5611	6816	46.77	27342	16.9337
Pooled Standard	HumanAastrovirus1	V	464	0	0	6816	6.81	9701	100
Pooled Standard	HumanAastrovirus1	SAVMC	3950	14.7078	6377	6816	57.95	67878	21.0451
Pooled Standard	HumanAastrovirus1	SAVaC	3186	21.7069	3185	6816	46.74	29834	23.8721
Pooled Standard	HumanAastrovirus1	AC	1246	0	1245	6816	18.28	5856	4.84973
Pooled Standard	HumanAastrovirus1	VC	464	0	0	6816	6.81	10273	5.56799
Pooled Standard	HumanAastrovirus1	SAVC	1257	0	1256	6816	18.44	23703	27.6885
Pooled Standard	HumanAastrovirus1	SO	400	0.744417	0	6816	5.87	9153	79.6023
Pooled Standard	HumanAastrovirus1	SsO	1997	14.8777	2911	6816	29.3	31899	88.2943
Pooled Standard	HumanAastrovirus1	SAVO	1257	0	1256	6816	18.44	39728	56.8566
Pooled Standard	HumanAastrovirus1	M	2747	13.1228	6152	6816	40.3	36453	100
Pooled Standard	HumanAastrovirus1	SAVMaC	3950	16.6906	6377	6816	57.95	118494	50.0692
Pooled Standard	HumanAastrovirus1	VvC	2438	11.7063	2437	6816	35.77	21043	7.79832
Pooled Standard	HumanAastrovirus1	I	2740	7.09028	5167	6816	40.2	4855	100
Pooled Standard	HumanAastrovirus1	SAVMaO	2747	13.6402	6318	6816	40.3	64924	8.87037
Pooled Standard	HumanAastrovirus1	AO	1246	0	1245	6816	18.28	5653	1.43287
Pooled Standard	HumanAastrovirus1	SsC	1851	7.29886	4853	6816	27.16	10476	64.3566
Pooled Standard	HumanAastrovirus1	S	400	0.744417	0	6816	5.87	1867	100
Pooled Standard	HumanAastrovirus1	T	2833	5.40402	5562	6816	41.56	9033	100
Pooled Standard	HumanAastrovirus1	VO	464	0	0	6816	6.81	9905	2.05957
Pooled Standard	HumanAastrovirus1	AaO	2747	20.3558	2746	6816	40.3	11410	2.33129
Pooled Standard	HumanAdenovirus41	SsC	283	0	0	34179	0.83	10476	64.3566
Pooled Standard	HumanAdenovirus41	AaC	202	0	0	34179	0.59	11964	6.8539
Pooled Standard	HumanAdenovirus41	SAVO	283	0	0	34179	0.83	39728	56.8566
Pooled Standard	HumanAdenovirus41	AO	202	0	0	34179	0.59	5653	1.43287
Pooled Standard	HumanAdenovirus41	AC	202	0	0	34179	0.59	5856	4.84973
Pooled Standard	HumanAdenovirus41	SAVaO	283	0	0	34179	0.83	47308	51.9912
Pooled Standard	HumanAdenovirus41	SAVaT	283	0	0	34179	0.83	27342	16.9337
Pooled Standard	HumanAdenovirus41	AaO	202	0	0	34179	0.59	11410	2.33129
Pooled Standard	HumanAdenovirus41	SsO	283	0	0	34179	0.83	31899	88.2943
Pooled Standard	HumanAdenovirus41	A	202	0	0	34179	0.59	5572	100
Pooled Standard	HumanAdenovirus41	VvC	283	0	0	34179	0.83	21043	7.79832
Pooled Standard	HumanAdenovirus41	VvO	283	0	0	34179	0.83	20304	4.44247
Pooled Standard	HumanAdenovirus41	SAVC	283	0	0	34179	0.83	23703	27.6885
Pooled Standard	HumanAdenovirus41	SAVTaC	283	0	0	34179	0.83	41867	24.1766
Pooled Standard	HumanAdenovirus41	SAVMaC	283	0	0	34179	0.83	118494	50.0692
Pooled Standard	HumanAdenovirus41	S	283	0	0	34179	0.83	1867	100
Pooled Standard	HumanAdenovirus41	M	213	0	0	34179	0.62	36453	100
Pooled Standard	HumanAdenovirus41	SC	283	0	0	34179	0.83	6289	70.3132
Pooled Standard	HumanAdenovirus41	T	263	0	0	34179	0.77	9033	100
Pooled Standard	HumanAdenovirus41	VC	283	0	0	34179	0.83	10273	5.56799
Pooled Standard	HumanAdenovirus41	VO	283	0	0	34179	0.83	9905	2.05957
Pooled Standard	HumanAdenovirus41	SAVaC	283	0	0	34179	0.83	29834	23.8721
Pooled Standard	HumanAdenovirus41	V	283	0	0	34179	0.83	9701	100
Pooled Standard	HumanAdenovirus41	SO	283	0	0	34179	0.83	9153	79.6023
Pooled Standard	HumanAdenovirusC	I	7491	0.0536133	33534	35931	20.85	4855	100
Pooled Standard	HumanAdenovirusC	SO	586	0	0	35931	1.63	9153	79.6023
Pooled Standard	HumanAdenovirusC	V	899	0.0173883	0	35931	2.5	9701	100
Pooled Standard	HumanAdenovirusC	SAVaT	4855	0.471725	32692	35931	13.51	27342	16.9337
Pooled Standard	HumanAdenovirusC	VvC	3922	0.181452	26330	35931	10.92	21043	7.79832
Pooled Standard	HumanAdenovirusC	AO	1582	0.0154727	11870	35931	4.4	5653	1.43287
Pooled Standard	HumanAdenovirusC	SAVO	2247	0.0150636	14600	35931	6.25	39728	56.8566
Pooled Standard	HumanAdenovirusC	A	1582	0.0154727	11870	35931	4.4	5572	100
Pooled Standard	HumanAdenovirusC	AC	1582	0.0154727	11870	35931	4.4	5856	4.84973
Pooled Standard	HumanAdenovirusC	AaO	4565	0.276598	25184	35931	12.7	11410	2.33129
Pooled Standard	HumanAdenovirusC	SsO	2010	1.26718	9727	35931	5.59	31899	88.2943
Pooled Standard	HumanAdenovirusC	SAVMC	7655	1.6835	35173	35931	21.3	67878	21.0451
Pooled Standard	HumanAdenovirusC	S	586	0	0	35931	1.63	1867	100
Pooled Standard	HumanAdenovirusC	SAVaC	6744	0.163699	31074	35931	18.77	29834	23.8721
Pooled Standard	HumanAdenovirusC	SAVC	2247	0.524916	14747	35931	6.25	23703	27.6885
Pooled Standard	HumanAdenovirusC	SAVMO	7203	1.56035	35173	35931	20.05	58766	8.80271
Pooled Standard	HumanAdenovirusC	VvO	2775	1.07619	17661	35931	7.72	20304	4.44247
Pooled Standard	HumanAdenovirusC	VO	899	0.0173883	0	35931	2.5	9905	2.05957
Pooled Standard	HumanAdenovirusC	SsC	5385	1.19174	32853	35931	14.99	10476	64.3566
Pooled Standard	HumanAdenovirusC	AaC	6743	0.0147894	29740	35931	18.77	11964	6.8539
Pooled Standard	HumanAdenovirusC	SAVMaC	11778	1.57462	35173	35931	32.78	118494	50.0692
Pooled Standard	HumanAdenovirusC	SAVTaC	11820	9.4755	35283	35931	32.9	41867	24.1766
Pooled Standard	HumanAdenovirusC	T	11821	5.88934	33395	35931	32.9	9033	100
Pooled Standard	HumanAdenovirusC	SAVaM	1440	0.0367918	2656	35931	4.01	23006	1.27793
Pooled Standard	HumanAdenovirusC	M	2714	1.44547	29030	35931	7.55	36453	100
Pooled Standard	HumanAdenovirusC	VC	899	0.0173883	0	35931	2.5	10273	5.56799
Pooled Standard	HumanAdenovirusC	SC	586	0	0	35931	1.63	6289	70.3132
Pooled Standard	HumanAdenovirusC	SAVMaO	7656	1.54266	35173	35931	21.31	64924	8.87037
Pooled Standard	HumanAdenovirusC	SAVaO	4565	0.26898	26763	35931	12.7	47308	51.9912
Pooled Standard	HumanCoxsackievirusB4	SAVMC	7119	1.75551	7114	7397	96.24	67878	21.0451
Pooled Standard	HumanCoxsackievirusB4	SAVC	1393	0.78256	1392	7397	18.83	23703	27.6885
Pooled Standard	HumanCoxsackievirusB4	AaO	6664	0.125733	6659	7397	90.09	11410	2.33129
Pooled Standard	HumanCoxsackievirusB4	AO	1349	0.158328	1348	7397	18.24	5653	1.43287
Pooled Standard	HumanCoxsackievirusB4	V	251	0	0	7397	3.39	9701	100
Pooled Standard	HumanCoxsackievirusB4	SsO	2811	0.116212	3819	7397	38	31899	88.2943
Pooled Standard	HumanCoxsackievirusB4	SAVTaC	7259	0	7252	7397	98.13	41867	24.1766
Pooled Standard	HumanCoxsackievirusB4	I	7104	0.126529	7099	7397	96.04	4855	100
Pooled Standard	HumanCoxsackievirusB4	SC	317	0	0	7397	4.29	6289	70.3132
Pooled Standard	HumanCoxsackievirusB4	A	1349	0.158328	1348	7397	18.24	5572	100
Pooled Standard	HumanCoxsackievirusB4	VC	251	0	0	7397	3.39	10273	5.56799
Pooled Standard	HumanCoxsackievirusB4	SAVMaC	7259	1.61392	7252	7397	98.13	118494	50.0692
Pooled Standard	HumanCoxsackievirusB4	SAVMO	5091	2.30423	5089	7397	68.83	58766	8.80271
Pooled Standard	HumanCoxsackievirusB4	T	7259	0.0864848	7252	7397	98.13	9033	100
Pooled Standard	HumanCoxsackievirusB4	SO	317	0	0	7397	4.29	9153	79.6023
Pooled Standard	HumanCoxsackievirusB4	SAVaC	6800	0	6793	7397	91.93	29834	23.8721
Pooled Standard	HumanCoxsackievirusB4	AaC	6664	0.125733	6659	7397	90.09	11964	6.8539
Pooled Standard	HumanCoxsackievirusB4	SAVaO	6800	0	6793	7397	91.93	47308	51.9912
Pooled Standard	HumanCoxsackievirusB4	SAVO	1393	0.311333	1392	7397	18.83	39728	56.8566
Pooled Standard	HumanCoxsackievirusB4	SsC	3449	0.344758	4301	7397	46.63	10476	64.3566
Pooled Standard	HumanCoxsackievirusB4	S	317	0	0	7397	4.29	1867	100
Pooled Standard	HumanCoxsackievirusB4	VO	251	0	0	7397	3.39	9905	2.05957
Pooled Standard	HumanCoxsackievirusB4	SAVMaO	7119	1.75551	7114	7397	96.24	64924	8.87037
Pooled Standard	HumanCoxsackievirusB4	SAVaT	4985	3.49453	4977	7397	67.39	27342	16.9337
Pooled Standard	HumanCoxsackievirusB4	VvO	3702	0	6793	7397	50.05	20304	4.44247
Pooled Standard	HumanCoxsackievirusB4	M	3318	2.0649	5089	7397	44.86	36453	100
Pooled Standard	HumanCoxsackievirusB4	AC	1349	0.158328	1348	7397	18.24	5856	4.84973
Pooled Standard	HumanCoxsackievirusB4	VvC	3702	0	6793	7397	50.05	21043	7.79832
Pooled Standard	HumanHerpesvirus1	SsC	353	0	0	151255	0.23	10476	64.3566
Pooled Standard	HumanHerpesvirus1	SAVTaC	410	1.10701	0	151255	0.27	41867	24.1766
Pooled Standard	HumanHerpesvirus1	SAVMaC	400	0.288739	0	151255	0.26	118494	50.0692
Pooled Standard	HumanHerpesvirus1	AC	400	0	0	151255	0.26	5856	4.84973
Pooled Standard	HumanHerpesvirus1	VvO	327	0.317797	0	151255	0.22	20304	4.44247
Pooled Standard	HumanHerpesvirus1	AO	400	0	0	151255	0.26	5653	1.43287
Pooled Standard	HumanHerpesvirus1	VC	327	0.317797	0	151255	0.22	10273	5.56799
Pooled Standard	HumanHerpesvirus1	SAVC	400	0.288739	0	151255	0.26	23703	27.6885
Pooled Standard	HumanHerpesvirus1	M	354	0	0	151255	0.23	36453	100
Pooled Standard	HumanHerpesvirus1	SAVaC	400	0.288739	0	151255	0.26	29834	23.8721
Pooled Standard	HumanHerpesvirus1	SAVaT	400	0.288739	0	151255	0.26	27342	16.9337
Pooled Standard	HumanHerpesvirus1	SAVaO	400	0.288739	0	151255	0.26	47308	51.9912
Pooled Standard	HumanHerpesvirus1	SO	309	0	0	151255	0.2	9153	79.6023
Pooled Standard	HumanHerpesvirus1	AaO	400	0	0	151255	0.26	11410	2.33129
Pooled Standard	HumanHerpesvirus1	T	410	1.67598	0	151255	0.27	9033	100
Pooled Standard	HumanHerpesvirus1	SC	309	0	0	151255	0.2	6289	70.3132
Pooled Standard	HumanHerpesvirus1	SAVMaO	400	0.288739	0	151255	0.26	64924	8.87037
Pooled Standard	HumanHerpesvirus1	VO	327	0.317797	0	151255	0.22	9905	2.05957
Pooled Standard	HumanHerpesvirus1	SAVMC	400	0.288739	0	151255	0.26	67878	21.0451
Pooled Standard	HumanHerpesvirus1	I	400	0	0	151255	0.26	4855	100
Pooled Standard	HumanHerpesvirus1	S	309	0	0	151255	0.2	1867	100
Pooled Standard	HumanHerpesvirus1	V	327	0.317797	0	151255	0.22	9701	100
Pooled Standard	HumanHerpesvirus1	SsO	309	0	0	151255	0.2	31899	88.2943
Pooled Standard	HumanHerpesvirus1	SAVMO	400	0.288739	0	151255	0.26	58766	8.80271
Pooled Standard	HumanHerpesvirus1	SAVO	400	0.288739	0	151255	0.26	39728	56.8566
Pooled Standard	HumanHerpesvirus1	AaC	400	0	0	151255	0.26	11964	6.8539
Pooled Standard	HumanHerpesvirus1	VvC	327	0.317797	0	151255	0.22	21043	7.79832
Pooled Standard	HumanHerpesvirus1	A	400	0	0	151255	0.26	5572	100
Pooled Standard	HumanHerpesvirus2	SAVMC	522	1.68357	0	154675	0.34	67878	21.0451
Pooled Standard	HumanHerpesvirus2	SsO	522	2.68297	0	154675	0.34	31899	88.2943
Pooled Standard	HumanHerpesvirus2	SAVMO	522	1.58166	0	154675	0.34	58766	8.80271
Pooled Standard	HumanHerpesvirus2	SAVTaC	529	5.19325	0	154675	0.34	41867	24.1766
Pooled Standard	HumanHerpesvirus2	SC	424	2.32428	0	154675	0.27	6289	70.3132
Pooled Standard	HumanHerpesvirus2	SAVMaO	522	1.58166	0	154675	0.34	64924	8.87037
Pooled Standard	HumanHerpesvirus2	SAVaT	522	1.42656	0	154675	0.34	27342	16.9337
Pooled Standard	HumanHerpesvirus2	AO	391	0.146681	0	154675	0.25	5653	1.43287
Pooled Standard	HumanHerpesvirus2	SAVMaC	522	1.5584	0	154675	0.34	118494	50.0692
Pooled Standard	HumanHerpesvirus2	AC	391	0.146681	0	154675	0.25	5856	4.84973
Pooled Standard	HumanHerpesvirus2	VC	374	0.294551	0	154675	0.24	10273	5.56799
Pooled Standard	HumanHerpesvirus2	V	374	0.294551	0	154675	0.24	9701	100
Pooled Standard	HumanHerpesvirus2	AaO	391	0.146681	0	154675	0.25	11410	2.33129
Pooled Standard	HumanHerpesvirus2	A	391	0.146681	0	154675	0.25	5572	100
Pooled Standard	HumanHerpesvirus2	SAVaC	522	1.54346	0	154675	0.34	29834	23.8721
Pooled Standard	HumanHerpesvirus2	I	444	8.28128	0	154675	0.29	4855	100
Pooled Standard	HumanHerpesvirus2	SsC	522	2.84255	0	154675	0.34	10476	64.3566
Pooled Standard	HumanHerpesvirus2	VvC	419	0.166528	0	154675	0.27	21043	7.79832
Pooled Standard	HumanHerpesvirus2	AaC	391	0.146681	0	154675	0.25	11964	6.8539
Pooled Standard	HumanHerpesvirus2	SAVaO	522	1.46484	0	154675	0.34	47308	51.9912
Pooled Standard	HumanHerpesvirus2	M	522	0.132319	0	154675	0.34	36453	100
Pooled Standard	HumanHerpesvirus2	SAVC	522	1.54346	0	154675	0.34	23703	27.6885
Pooled Standard	HumanHerpesvirus2	S	398	2.36535	0	154675	0.26	1867	100
Pooled Standard	HumanHerpesvirus2	T	529	5.98621	0	154675	0.34	9033	100
Pooled Standard	HumanHerpesvirus2	VO	374	0.294551	0	154675	0.24	9905	2.05957
Pooled Standard	HumanHerpesvirus2	SAVO	522	1.46484	0	154675	0.34	39728	56.8566
Pooled Standard	HumanHerpesvirus2	SO	398	2.36535	0	154675	0.26	9153	79.6023
Pooled Standard	HumanHerpesvirus2	VvO	419	0.166528	0	154675	0.27	20304	4.44247
Pooled Standard	HumanHerpesvirus3	T	19345	0.431435	94070	124783	15.5	9033	100
Pooled Standard	HumanHerpesvirus3	SsO	3449	0.680958	44281	124783	2.76	31899	88.2943
Pooled Standard	HumanHerpesvirus3	SAVC	2425	0.401337	47358	124783	1.94	23703	27.6885
Pooled Standard	HumanHerpesvirus3	SC	480	1.78887	0	124783	0.38	6289	70.3132
Pooled Standard	HumanHerpesvirus3	V	776	0.00802053	0	124783	0.62	9701	100
Pooled Standard	HumanHerpesvirus3	SAVMC	12947	8.87604	111821	124783	10.38	67878	21.0451
Pooled Standard	HumanHerpesvirus3	SAVaM	1774	0.048852	9639	124783	1.42	23006	1.27793
Pooled Standard	HumanHerpesvirus3	VO	776	0.00802053	0	124783	0.62	9905	2.05957
Pooled Standard	HumanHerpesvirus3	M	4860	5.4988	105737	124783	3.89	36453	100
Pooled Standard	HumanHerpesvirus3	AaC	5599	0.128278	87094	124783	4.49	11964	6.8539
Pooled Standard	HumanHerpesvirus3	SAVTaC	19347	0.620825	110604	124783	15.5	41867	24.1766
Pooled Standard	HumanHerpesvirus3	I	14011	3.64802	109392	124783	11.23	4855	100
Pooled Standard	HumanHerpesvirus3	SAVMaO	12948	8.24519	111383	124783	10.38	64924	8.87037
Pooled Standard	HumanHerpesvirus3	SAVO	2425	0.158331	46243	124783	1.94	39728	56.8566
Pooled Standard	HumanHerpesvirus3	SAVaT	5599	1.29014	87973	124783	4.49	27342	16.9337
Pooled Standard	HumanHerpesvirus3	SAVMaC	13047	8.63354	112014	124783	10.46	118494	50.0692
Pooled Standard	HumanHerpesvirus3	SAVMO	12950	8.41707	111383	124783	10.38	58766	8.80271
Pooled Standard	HumanHerpesvirus3	SAVaC	4451	0.661103	88428	124783	3.57	29834	23.8721
Pooled Standard	HumanHerpesvirus3	AaO	5599	0.48287	85158	124783	4.49	11410	2.33129
Pooled Standard	HumanHerpesvirus3	SsC	6572	1.19893	99331	124783	5.27	10476	64.3566
Pooled Standard	HumanHerpesvirus3	AO	2425	0.00129226	41530	124783	1.94	5653	1.43287
Pooled Standard	HumanHerpesvirus3	VvC	3997	0.413215	63991	124783	3.2	21043	7.79832
Pooled Standard	HumanHerpesvirus3	VvO	3251	0.629036	47248	124783	2.61	20304	4.44247
Pooled Standard	HumanHerpesvirus3	SO	480	1.37114	0	124783	0.38	9153	79.6023
Pooled Standard	HumanHerpesvirus3	A	2425	0.00129226	41530	124783	1.94	5572	100
Pooled Standard	HumanHerpesvirus3	S	480	1.37114	0	124783	0.38	1867	100
Pooled Standard	HumanHerpesvirus3	AC	2425	0.00129226	41530	124783	1.94	5856	4.84973
Pooled Standard	HumanHerpesvirus3	VC	776	0.00802053	0	124783	0.62	10273	5.56799
Pooled Standard	HumanHerpesvirus3	SAVaO	5599	0.570181	85684	124783	4.49	47308	51.9912
Pooled Standard	HumanMetapneumovirusSA	SsC	2794	0.00831739	7669	13315	20.98	10476	64.3566
Pooled Standard	HumanMetapneumovirusSA	AO	2259	0	6449	13315	16.97	5653	1.43287
Pooled Standard	HumanMetapneumovirusSA	VO	877	0.0185254	0	13315	6.59	9905	2.05957
Pooled Standard	HumanMetapneumovirusSA	SAVC	2890	0.0604386	9065	13315	21.7	23703	27.6885
Pooled Standard	HumanMetapneumovirusSA	S	878	0	0	13315	6.59	1867	100
Pooled Standard	HumanMetapneumovirusSA	SAVMaO	3789	2.51001	11278	13315	28.46	64924	8.87037
Pooled Standard	HumanMetapneumovirusSA	VvO	1614	0.242351	1612	13315	12.12	20304	4.44247
Pooled Standard	HumanMetapneumovirusSA	V	877	0.0185254	0	13315	6.59	9701	100
Pooled Standard	HumanMetapneumovirusSA	SAVaM	1169	0	1168	13315	8.78	23006	1.27793
Pooled Standard	HumanMetapneumovirusSA	SO	878	0	0	13315	6.59	9153	79.6023
Pooled Standard	HumanMetapneumovirusSA	SC	878	0	0	13315	6.59	6289	70.3132
Pooled Standard	HumanMetapneumovirusSA	T	5753	0.179353	11380	13315	43.21	9033	100
Pooled Standard	HumanMetapneumovirusSA	VC	877	0.0185254	0	13315	6.59	10273	5.56799
Pooled Standard	HumanMetapneumovirusSA	AaC	3494	0	9333	13315	26.24	11964	6.8539
Pooled Standard	HumanMetapneumovirusSA	SAVMO	3789	2.51001	11278	13315	28.46	58766	8.80271
Pooled Standard	HumanMetapneumovirusSA	SsO	1664	0.223928	2888	13315	12.5	31899	88.2943
Pooled Standard	HumanMetapneumovirusSA	AaO	3494	0	9333	13315	26.24	11410	2.33129
Pooled Standard	HumanMetapneumovirusSA	I	5698	0	10870	13315	42.79	4855	100
Pooled Standard	HumanMetapneumovirusSA	SAVaC	3555	0.0575753	10502	13315	26.7	29834	23.8721
Pooled Standard	HumanMetapneumovirusSA	A	2259	0	6449	13315	16.97	5572	100
Pooled Standard	HumanMetapneumovirusSA	SAVO	2890	0.0589623	8969	13315	21.7	39728	56.8566
Pooled Standard	HumanMetapneumovirusSA	VvC	1705	0.120567	2720	13315	12.81	21043	7.79832
Pooled Standard	HumanMetapneumovirusSA	SAVMaC	5753	2.47484	11380	13315	43.21	118494	50.0692
Pooled Standard	HumanMetapneumovirusSA	AC	2259	0	6449	13315	16.97	5856	4.84973
Pooled Standard	HumanMetapneumovirusSA	M	3413	2.60068	9722	13315	25.63	36453	100
Pooled Standard	HumanMetapneumovirusSA	SAVTaC	5753	0.0558258	11380	13315	43.21	41867	24.1766
Pooled Standard	HumanMetapneumovirusSA	SAVaT	3555	0.279709	9656	13315	26.7	27342	16.9337
Pooled Standard	HumanMetapneumovirusSA	SAVMC	5708	2.53983	11282	13315	42.87	67878	21.0451
Pooled Standard	HumanMetapneumovirusSA	SAVaO	3555	0.0530947	10406	13315	26.7	47308	51.9912
Pooled Standard	HumanParainfluenzaV1	SAVMaC	6358	46.787	15139	15503	41.01	118494	50.0692
Pooled Standard	HumanParainfluenzaV1	SAVaC	6924	0.32344	15016	15503	44.66	29834	23.8721
Pooled Standard	HumanParainfluenzaV1	SAVTaC	8458	0.434126	15155	15503	54.56	41867	24.1766
Pooled Standard	HumanParainfluenzaV1	AC	2502	0.250525	8798	15503	16.14	5856	4.84973
Pooled Standard	HumanParainfluenzaV1	S	681	0.86026	0	15503	4.39	1867	100
Pooled Standard	HumanParainfluenzaV1	SAVC	2503	0.364909	8918	15503	16.15	23703	27.6885
Pooled Standard	HumanParainfluenzaV1	M	2230	11.7439	12673	15503	14.38	36453	100
Pooled Standard	HumanParainfluenzaV1	SAVaM	1133	0	1132	15503	7.31	23006	1.27793
Pooled Standard	HumanParainfluenzaV1	SAVO	2503	0.338015	8912	15503	16.15	39728	56.8566
Pooled Standard	HumanParainfluenzaV1	SO	681	0.86026	0	15503	4.39	9153	79.6023
Pooled Standard	HumanParainfluenzaV1	T	4959	1.12869	12111	15503	31.99	9033	100
Pooled Standard	HumanParainfluenzaV1	A	2502	0.250525	8798	15503	16.14	5572	100
Pooled Standard	HumanParainfluenzaV1	SAVaO	6924	0.272126	15016	15503	44.66	47308	51.9912
Pooled Standard	HumanParainfluenzaV1	SAVaT	6224	0.189882	14713	15503	40.15	27342	16.9337
Pooled Standard	HumanParainfluenzaV1	VC	710	0.551633	0	15503	4.58	10273	5.56799
Pooled Standard	HumanParainfluenzaV1	SAVMaO	6358	19.2766	15129	15503	41.01	64924	8.87037
Pooled Standard	HumanParainfluenzaV1	V	710	0.551633	0	15503	4.58	9701	100
Pooled Standard	HumanParainfluenzaV1	SAVMO	4257	20.5422	15136	15503	27.46	58766	8.80271
Pooled Standard	HumanParainfluenzaV1	SsO	3079	0.404065	9364	15503	19.86	31899	88.2943
Pooled Standard	HumanParainfluenzaV1	I	7619	0.186617	14316	15503	49.15	4855	100
Pooled Standard	HumanParainfluenzaV1	AO	2502	0.250525	8798	15503	16.14	5653	1.43287
Pooled Standard	HumanParainfluenzaV1	VvO	2718	0.534356	8619	15503	17.53	20304	4.44247
Pooled Standard	HumanParainfluenzaV1	SAVMC	6358	58.0177	15136	15503	41.01	67878	21.0451
Pooled Standard	HumanParainfluenzaV1	VvC	2718	0.274217	11242	15503	17.53	21043	7.79832
Pooled Standard	HumanParainfluenzaV1	AaC	6924	0.186991	14912	15503	44.66	11964	6.8539
Pooled Standard	HumanParainfluenzaV1	VO	710	0.551633	0	15503	4.58	9905	2.05957
Pooled Standard	HumanParainfluenzaV1	SsC	6313	0.285751	11704	15503	40.72	10476	64.3566
Pooled Standard	HumanParainfluenzaV1	SC	681	0.86026	0	15503	4.39	6289	70.3132
Pooled Standard	HumanParainfluenzaV1	AaO	6924	0.186991	14912	15503	44.66	11410	2.33129
Pooled Standard	HumanParainfluenzaV2	VvO	4356	0.712421	13747	15654	27.83	20304	4.44247
Pooled Standard	HumanParainfluenzaV2	SAVMaC	15319	1.39157	15318	15654	97.86	118494	50.0692
Pooled Standard	HumanParainfluenzaV2	SAVO	1065	0.262651	1064	15654	6.8	39728	56.8566
Pooled Standard	HumanParainfluenzaV2	VvC	15043	0	15042	15654	96.1	21043	7.79832
Pooled Standard	HumanParainfluenzaV2	V	365	0	0	15654	2.33	9701	100
Pooled Standard	HumanParainfluenzaV2	SAVTaC	15319	0.0703955	15318	15654	97.86	41867	24.1766
Pooled Standard	HumanParainfluenzaV2	I	5441	0.00673991	14832	15654	34.76	4855	100
Pooled Standard	HumanParainfluenzaV2	SsO	2677	1.31747	10845	15654	17.1	31899	88.2943
Pooled Standard	HumanParainfluenzaV2	M	3046	1.32383	13600	15654	19.46	36453	100
Pooled Standard	HumanParainfluenzaV2	VO	365	0	0	15654	2.33	9905	2.05957
Pooled Standard	HumanParainfluenzaV2	SC	296	3.58306	0	15654	1.89	6289	70.3132
Pooled Standard	HumanParainfluenzaV2	SAVaO	4095	0.222824	15286	15654	26.16	47308	51.9912
Pooled Standard	HumanParainfluenzaV2	VC	365	0	0	15654	2.33	10273	5.56799
Pooled Standard	HumanParainfluenzaV2	SAVC	1160	0.47513	1158	15654	7.41	23703	27.6885
Pooled Standard	HumanParainfluenzaV2	A	1065	0.0791296	1064	15654	6.8	5572	100
Pooled Standard	HumanParainfluenzaV2	SsC	14852	1.17195	14851	15654	94.88	10476	64.3566
Pooled Standard	HumanParainfluenzaV2	T	15264	0.0327461	15263	15654	97.51	9033	100
Pooled Standard	HumanParainfluenzaV2	SAVaC	13488	0.0705354	15286	15654	86.16	29834	23.8721
Pooled Standard	HumanParainfluenzaV2	AaC	10961	0	15194	15654	70.02	11964	6.8539
Pooled Standard	HumanParainfluenzaV2	SAVaT	9049	0.228848	15208	15654	57.81	27342	16.9337
Pooled Standard	HumanParainfluenzaV2	SAVMC	15264	1.39609	15263	15654	97.51	67878	21.0451
Pooled Standard	HumanParainfluenzaV2	SAVMaO	5916	1.91523	15263	15654	37.79	64924	8.87037
Pooled Standard	HumanParainfluenzaV2	SO	296	3.58306	0	15654	1.89	9153	79.6023
Pooled Standard	HumanParainfluenzaV2	AC	1065	0.0791296	1064	15654	6.8	5856	4.84973
Pooled Standard	HumanParainfluenzaV2	SAVaM	3355	0.0298196	10553	15654	21.43	23006	1.27793
Pooled Standard	HumanParainfluenzaV2	AO	1065	0.0791296	1064	15654	6.8	5653	1.43287
Pooled Standard	HumanParainfluenzaV2	AaO	4095	0.160425	15194	15654	26.16	11410	2.33129
Pooled Standard	HumanParainfluenzaV2	S	296	3.58306	0	15654	1.89	1867	100
Pooled Standard	HumanParainfluenzaV2	SAVMO	5709	1.92392	15263	15654	36.47	58766	8.80271
Pooled Standard	HumanParainfluenzaV3	VO	162	0	0	15377	1.05	9905	2.05957
Pooled Standard	HumanParainfluenzaV3	VvC	162	0	0	15377	1.05	21043	7.79832
Pooled Standard	HumanParainfluenzaV3	S	200	0	0	15377	1.3	1867	100
Pooled Standard	HumanParainfluenzaV3	AaC	212	0	0	15377	1.38	11964	6.8539
Pooled Standard	HumanParainfluenzaV3	SC	200	0	0	15377	1.3	6289	70.3132
Pooled Standard	HumanParainfluenzaV3	SsO	218	0	0	15377	1.42	31899	88.2943
Pooled Standard	HumanParainfluenzaV3	VvO	162	0	0	15377	1.05	20304	4.44247
Pooled Standard	HumanParainfluenzaV3	V	162	0	0	15377	1.05	9701	100
Pooled Standard	HumanParainfluenzaV3	T	220	0	0	15377	1.43	9033	100
Pooled Standard	HumanParainfluenzaV3	SsC	218	0	0	15377	1.42	10476	64.3566
Pooled Standard	HumanParainfluenzaV3	SAVaC	212	0	0	15377	1.38	29834	23.8721
Pooled Standard	HumanParainfluenzaV3	AC	212	0	0	15377	1.38	5856	4.84973
Pooled Standard	HumanParainfluenzaV3	SAVO	212	0	0	15377	1.38	39728	56.8566
Pooled Standard	HumanParainfluenzaV3	SO	200	0	0	15377	1.3	9153	79.6023
Pooled Standard	HumanParainfluenzaV3	SAVMaC	212	0	0	15377	1.38	118494	50.0692
Pooled Standard	HumanParainfluenzaV3	AO	212	0	0	15377	1.38	5653	1.43287
Pooled Standard	HumanParainfluenzaV3	A	212	0	0	15377	1.38	5572	100
Pooled Standard	HumanParainfluenzaV3	AaO	212	0	0	15377	1.38	11410	2.33129
Pooled Standard	HumanParainfluenzaV3	SAVaO	212	0	0	15377	1.38	47308	51.9912
Pooled Standard	HumanParainfluenzaV3	SAVC	212	0	0	15377	1.38	23703	27.6885
Pooled Standard	HumanParainfluenzaV3	SAVTaC	220	0	0	15377	1.43	41867	24.1766
Pooled Standard	HumanParainfluenzaV3	VC	162	0	0	15377	1.05	10273	5.56799
Pooled Standard	HumanParainfluenzaV4b	A	2624	0.434603	6698	17361	15.11	5572	100
Pooled Standard	HumanParainfluenzaV4b	SAVaC	2624	0.510174	13854	17361	15.11	29834	23.8721
Pooled Standard	HumanParainfluenzaV4b	M	2571	2.22586	13299	17361	14.81	36453	100
Pooled Standard	HumanParainfluenzaV4b	VC	781	0.075861	0	17361	4.5	10273	5.56799
Pooled Standard	HumanParainfluenzaV4b	AaO	2624	0.439971	10894	17361	15.11	11410	2.33129
Pooled Standard	HumanParainfluenzaV4b	AO	2624	0.434603	6698	17361	15.11	5653	1.43287
Pooled Standard	HumanParainfluenzaV4b	SAVMaC	5224	2.22955	15165	17361	30.09	118494	50.0692
Pooled Standard	HumanParainfluenzaV4b	SAVMC	5116	2.25986	15151	17361	29.47	67878	21.0451
Pooled Standard	HumanParainfluenzaV4b	VvC	2386	0.591539	6534	17361	13.74	21043	7.79832
Pooled Standard	HumanParainfluenzaV4b	V	781	0.075861	0	17361	4.5	9701	100
Pooled Standard	HumanParainfluenzaV4b	SAVO	2624	0.45208	7816	17361	15.11	39728	56.8566
Pooled Standard	HumanParainfluenzaV4b	AaC	2624	0.418153	11788	17361	15.11	11964	6.8539
Pooled Standard	HumanParainfluenzaV4b	I	5756	0.0482684	15595	17361	33.15	4855	100
Pooled Standard	HumanParainfluenzaV4b	VO	781	0.075861	0	17361	4.5	9905	2.05957
Pooled Standard	HumanParainfluenzaV4b	SAVMaO	3099	2.44502	15145	17361	17.85	64924	8.87037
Pooled Standard	HumanParainfluenzaV4b	SC	751	0.368262	0	17361	4.33	6289	70.3132
Pooled Standard	HumanParainfluenzaV4b	S	751	0.423012	0	17361	4.33	1867	100
Pooled Standard	HumanParainfluenzaV4b	SAVaM	1189	0.310973	2242	17361	6.85	23006	1.27793
Pooled Standard	HumanParainfluenzaV4b	SsO	1978	0.608572	7550	17361	11.39	31899	88.2943
Pooled Standard	HumanParainfluenzaV4b	SAVaT	3522	1.49405	11196	17361	20.29	27342	16.9337
Pooled Standard	HumanParainfluenzaV4b	SO	751	0.423012	0	17361	4.33	9153	79.6023
Pooled Standard	HumanParainfluenzaV4b	SAVTaC	3676	0.49387	15256	17361	21.17	41867	24.1766
Pooled Standard	HumanParainfluenzaV4b	SAVaO	2624	0.461255	12361	17361	15.11	47308	51.9912
Pooled Standard	HumanParainfluenzaV4b	AC	2624	0.434603	6698	17361	15.11	5856	4.84973
Pooled Standard	HumanParainfluenzaV4b	SAVMO	3099	2.54302	14659	17361	17.85	58766	8.80271
Pooled Standard	HumanParainfluenzaV4b	SAVC	2624	0.554086	7890	17361	15.11	23703	27.6885
Pooled Standard	HumanParainfluenzaV4b	SsC	2866	0.534602	12006	17361	16.51	10476	64.3566
Pooled Standard	HumanParainfluenzaV4b	VvO	1719	0.978433	5219	17361	9.9	20304	4.44247
Pooled Standard	HumanParainfluenzaV4b	T	3378	0.652405	14766	17361	19.46	9033	100
Pooled Standard	Human parechovirus	T	7155	1.47342	7152	7153	100.03	9033	100
Pooled Standard	Human parechovirus	V	283	0	0	7153	3.96	9701	100
Pooled Standard	Human parechovirus	VO	283	0	0	7153	3.96	9905	2.05957
Pooled Standard	Human parechovirus	AaC	7155	2.01315	7152	7153	100.03	11964	6.8539
Pooled Standard	Human parechovirus	SAVTaC	7155	5.24587	7152	7153	100.03	41867	24.1766
Pooled Standard	Human parechovirus	I	362	11.6414	0	7153	5.06	4855	100
Pooled Standard	Human parechovirus	SO	388	14.5336	0	7153	5.42	9153	79.6023
Pooled Standard	Human parechovirus	SAVMaO	7155	3.83113	7152	7153	100.03	64924	8.87037
Pooled Standard	Human parechovirus	VvC	6678	3.17162	6675	7153	93.36	21043	7.79832
Pooled Standard	Human parechovirus	M	3118	1.39598	7128	7153	43.59	36453	100
Pooled Standard	Human parechovirus	SAVaC	7155	5.30243	7152	7153	100.03	29834	23.8721
Pooled Standard	Human parechovirus	VvO	6678	3.73574	6675	7153	93.36	20304	4.44247
Pooled Standard	Human parechovirus	SAVMO	3118	2.58693	7128	7153	43.59	58766	8.80271
Pooled Standard	Human parechovirus	SAVaM	7155	1.87877	7152	7153	100.03	23006	1.27793
Pooled Standard	Human parechovirus	AaO	7155	2.15874	7152	7153	100.03	11410	2.33129
Pooled Standard	Human parechovirus	SsO	1218	4.37784	3144	7153	17.03	31899	88.2943
Pooled Standard	Human parechovirus	SAVC	388	14.5336	0	7153	5.42	23703	27.6885
Pooled Standard	Human parechovirus	SAVMaC	7155	28.3245	7152	7153	100.03	118494	50.0692
Pooled Standard	Human parechovirus	SAVO	388	14.5336	0	7153	5.42	39728	56.8566
Pooled Standard	Human parechovirus	SC	388	14.5336	0	7153	5.42	6289	70.3132
Pooled Standard	Human parechovirus	SAVMC	7000	29.595	7152	7153	97.86	67878	21.0451
Pooled Standard	Human parechovirus	A	89	0	0	7153	1.24	5572	100
Pooled Standard	Human parechovirus	S	388	14.5336	0	7153	5.42	1867	100
Pooled Standard	Human parechovirus	VC	283	0	0	7153	3.96	10273	5.56799
Pooled Standard	Human parechovirus	SsC	1926	7.67547	3574	7153	26.93	10476	64.3566
Pooled Standard	Human parechovirus	SAVaO	7155	5.41802	7152	7153	100.03	47308	51.9912
Pooled Standard	Human parechovirus	SAVaT	7155	5.22602	7152	7153	100.03	27342	16.9337
Pooled Standard	HumanRespiratorySyncytialVirus	VvO	787	0.443091	0	15158	5.19	20304	4.44247
Pooled Standard	HumanRespiratorySyncytialVirus	T	868	0.767207	0	15158	5.73	9033	100
Pooled Standard	HumanRespiratorySyncytialVirus	AO	718	0.151343	0	15158	4.74	5653	1.43287
Pooled Standard	HumanRespiratorySyncytialVirus	SAVaC	754	0.803751	0	15158	4.97	29834	23.8721
Pooled Standard	HumanRespiratorySyncytialVirus	SAVMaO	854	0.43558	0	15158	5.63	64924	8.87037
Pooled Standard	HumanRespiratorySyncytialVirus	I	823	1.03663	0	15158	5.43	4855	100
Pooled Standard	HumanRespiratorySyncytialVirus	VO	542	0.612557	0	15158	3.58	9905	2.05957
Pooled Standard	HumanRespiratorySyncytialVirus	SAVaT	754	0.398406	0	15158	4.97	27342	16.9337
Pooled Standard	HumanRespiratorySyncytialVirus	SO	434	0.7287	0	15158	2.86	9153	79.6023
Pooled Standard	HumanRespiratorySyncytialVirus	S	434	0.7287	0	15158	2.86	1867	100
Pooled Standard	HumanRespiratorySyncytialVirus	SAVO	754	0.515996	0	15158	4.97	39728	56.8566
Pooled Standard	HumanRespiratorySyncytialVirus	SAVMO	854	0.43558	0	15158	5.63	58766	8.80271
Pooled Standard	HumanRespiratorySyncytialVirus	SC	437	1.60843	0	15158	2.88	6289	70.3132
Pooled Standard	HumanRespiratorySyncytialVirus	V	542	0.612557	0	15158	3.58	9701	100
Pooled Standard	HumanRespiratorySyncytialVirus	SAVaO	754	0.448029	0	15158	4.97	47308	51.9912
Pooled Standard	HumanRespiratorySyncytialVirus	SAVTaC	868	0.819978	0	15158	5.73	41867	24.1766
Pooled Standard	HumanRespiratorySyncytialVirus	SAVC	754	0.925212	0	15158	4.97	23703	27.6885
Pooled Standard	HumanRespiratorySyncytialVirus	SAVMaC	868	0.755826	0	15158	5.73	118494	50.0692
Pooled Standard	HumanRespiratorySyncytialVirus	AC	718	0.151343	0	15158	4.74	5856	4.84973
Pooled Standard	HumanRespiratorySyncytialVirus	M	617	0.0852515	0	15158	4.07	36453	100
Pooled Standard	HumanRespiratorySyncytialVirus	SsO	759	0.848131	0	15158	5.01	31899	88.2943
Pooled Standard	HumanRespiratorySyncytialVirus	VvC	754	0.424178	0	15158	4.97	21043	7.79832
Pooled Standard	HumanRespiratorySyncytialVirus	VC	542	0.612557	0	15158	3.58	10273	5.56799
Pooled Standard	HumanRespiratorySyncytialVirus	A	718	0.151343	0	15158	4.74	5572	100
Pooled Standard	HumanRespiratorySyncytialVirus	SAVMC	854	0.43558	0	15158	5.63	67878	21.0451
Pooled Standard	HumanRespiratorySyncytialVirus	SsC	893	0.912201	0	15158	5.89	10476	64.3566
Pooled Standard	HumanRespiratorySyncytialVirus	AaC	718	0.13089	0	15158	4.74	11964	6.8539
Pooled Standard	HumanRespiratorySyncytialVirus	AaO	718	0.124339	0	15158	4.74	11410	2.33129
Pooled Standard	HumanRhinovirus39	S	643	0	0	7137	9.01	1867	100
Pooled Standard	HumanRhinovirus39	AC	2768	0	6172	7137	38.78	5856	4.84973
Pooled Standard	HumanRhinovirus39	SAVMaC	3112	1.28262	6614	7137	43.6	118494	50.0692
Pooled Standard	HumanRhinovirus39	M	2785	1.3598	6229	7137	39.02	36453	100
Pooled Standard	HumanRhinovirus39	V	769	0	0	7137	10.77	9701	100
Pooled Standard	HumanRhinovirus39	SC	643	0	0	7137	9.01	6289	70.3132
Pooled Standard	HumanRhinovirus39	SAVC	3112	0	6516	7137	43.6	23703	27.6885
Pooled Standard	HumanRhinovirus39	SAVaM	1620	0	1618	7137	22.7	23006	1.27793
Pooled Standard	HumanRhinovirus39	SAVaO	3112	0	6516	7137	43.6	47308	51.9912
Pooled Standard	HumanRhinovirus39	SAVO	3112	0	6516	7137	43.6	39728	56.8566
Pooled Standard	HumanRhinovirus39	VC	769	0	0	7137	10.77	10273	5.56799
Pooled Standard	HumanRhinovirus39	AO	2768	0	6172	7137	38.78	5653	1.43287
Pooled Standard	HumanRhinovirus39	VvO	1542	0	4229	7137	21.61	20304	4.44247
Pooled Standard	HumanRhinovirus39	SsO	2305	0.314607	2302	7137	32.3	31899	88.2943
Pooled Standard	HumanRhinovirus39	AaO	2772	0	6172	7137	38.84	11410	2.33129
Pooled Standard	HumanRhinovirus39	SsC	2383	0.016518	2382	7137	33.39	10476	64.3566
Pooled Standard	HumanRhinovirus39	SO	643	0	0	7137	9.01	9153	79.6023
Pooled Standard	HumanRhinovirus39	SAVTaC	3239	0	6709	7137	45.38	41867	24.1766
Pooled Standard	HumanRhinovirus39	SAVMO	3112	1.01659	6614	7137	43.6	58766	8.80271
Pooled Standard	HumanRhinovirus39	VvC	1542	0	4229	7137	21.61	21043	7.79832
Pooled Standard	HumanRhinovirus39	SAVMaO	3112	1.01659	6614	7137	43.6	64924	8.87037
Pooled Standard	HumanRhinovirus39	VO	769	0	0	7137	10.77	9905	2.05957
Pooled Standard	HumanRhinovirus39	A	2768	0	6172	7137	38.78	5572	100
Pooled Standard	HumanRhinovirus39	AaC	2768	0	6172	7137	38.78	11964	6.8539
Pooled Standard	HumanRhinovirus39	SAVMC	3505	0	6614	7137	49.11	67878	21.0451
Pooled Standard	HumanRhinovirus39	I	3112	0.0304229	5381	7137	43.6	4855	100
Pooled Standard	HumanRhinovirus39	SAVaC	3112	0	6516	7137	43.6	29834	23.8721
Pooled Standard	HumanRhinovirus39	SAVaT	2762	0	6133	7137	38.7	27342	16.9337
Pooled Standard	HumanRhinovirus39	T	3239	0.0890604	5853	7137	45.38	9033	100
Pooled Standard	Human sapovirus	VC	568	0	0	7476	7.6	10273	5.56799
Pooled Standard	Human sapovirus	VO	568	0	0	7476	7.6	9905	2.05957
Pooled Standard	Human sapovirus	SAVMaC	7100	1.79587	7099	7476	94.97	118494	50.0692
Pooled Standard	Human sapovirus	SAVaM	3260	0	5068	7476	43.61	23006	1.27793
Pooled Standard	Human sapovirus	SsO	2747	0.379175	4214	7476	36.74	31899	88.2943
Pooled Standard	Human sapovirus	SAVTaC	7100	1.89726	7099	7476	94.97	41867	24.1766
Pooled Standard	Human sapovirus	SsC	2928	0	5585	7476	39.17	10476	64.3566
Pooled Standard	Human sapovirus	SAVO	3491	1.82702	6965	7476	46.7	39728	56.8566
Pooled Standard	Human sapovirus	SC	512	0	0	7476	6.85	6289	70.3132
Pooled Standard	Human sapovirus	SAVMO	3494	1.47333	7097	7476	46.74	58766	8.80271
Pooled Standard	Human sapovirus	AaO	3640	0.223839	7097	7476	48.69	11410	2.33129
Pooled Standard	Human sapovirus	T	3568	0.719281	7099	7476	47.73	9033	100
Pooled Standard	Human sapovirus	M	2126	1.82273	5289	7476	28.44	36453	100
Pooled Standard	Human sapovirus	VvC	3639	1.75771	6399	7476	48.68	21043	7.79832
Pooled Standard	Human sapovirus	V	568	0	0	7476	7.6	9701	100
Pooled Standard	Human sapovirus	I	3694	1.5359	7207	7476	49.41	4855	100
Pooled Standard	Human sapovirus	SO	512	0	0	7476	6.85	9153	79.6023
Pooled Standard	Human sapovirus	SAVaC	3639	1.78893	7099	7476	48.68	29834	23.8721
Pooled Standard	Human sapovirus	SAVaO	3641	1.78847	7099	7476	48.7	47308	51.9912
Pooled Standard	Human sapovirus	AO	3491	1.8275	6963	7476	46.7	5653	1.43287
Pooled Standard	Human sapovirus	SAVMaO	3491	1.39998	7097	7476	46.7	64924	8.87037
Pooled Standard	Human sapovirus	S	512	0	0	7476	6.85	1867	100
Pooled Standard	Human sapovirus	SAVMC	7098	1.79633	7097	7476	94.94	67878	21.0451
Pooled Standard	Human sapovirus	A	3491	1.8275	6963	7476	46.7	5572	100
Pooled Standard	Human sapovirus	SAVaT	4149	6.44994	6602	7476	55.5	27342	16.9337
Pooled Standard	Human sapovirus	AC	3491	1.8275	6963	7476	46.7	5856	4.84973
Pooled Standard	Human sapovirus	VvO	3530	0.147449	5838	7476	47.22	20304	4.44247
Pooled Standard	Human sapovirus	SAVC	3491	1.82702	6965	7476	46.7	23703	27.6885
Pooled Standard	Human sapovirus	AaC	3637	1.78939	7097	7476	48.65	11964	6.8539
Pathogens	Feline sakobuvirus	SAVMO	4138	33.3856	5332	7059	58.62	2928	0.546448
Pathogens	Feline sakobuvirus	A	476	0	0	7059	6.74	44	100
Pathogens	Feline sakobuvirus	VC	339	0	0	7059	4.8	55	10.9091
Pathogens	Feline sakobuvirus	AaO	5596	3.66855	7058	7059	79.27	97	9.27835
Pathogens	Feline sakobuvirus	SAVaT	7059	3.59191	7058	7059	100	372	56.4516
Pathogens	Feline sakobuvirus	SAVO	536	0	0	7059	7.59	128	7.8125
Pathogens	Feline sakobuvirus	SAVMaC	7059	23.7503	7058	7059	100	3052	3.14548
Pathogens	Feline sakobuvirus	T	7059	9.61588	7058	7059	100	8	100
Pathogens	Feline sakobuvirus	V	339	0	0	7059	4.8	49	100
Pathogens	Feline sakobuvirus	SC	311	0	0	7059	4.41	31	19.3548
Pathogens	Feline sakobuvirus	SAVaC	5596	3.57726	7058	7059	79.27	218	25.6881
Pathogens	Feline sakobuvirus	AO	476	0	0	7059	6.74	51	13.7255
Pathogens	Feline sakobuvirus	SAVaM	5479	0	5478	7059	77.62	205	20.9756
Pathogens	Feline sakobuvirus	SAVaO	5596	3.66855	7058	7059	79.27	175	7.42857
Pathogens	Feline sakobuvirus	AaC	5596	3.57726	7058	7059	79.27	120	26.6667
Pathogens	Feline sakobuvirus	SsC	5597	3.63887	6989	7059	79.29	81	38.2716
Pathogens	Feline sakobuvirus	M	2029	24.0453	4891	7059	28.74	2794	100
Pathogens	Feline sakobuvirus	VO	339	0	0	7059	4.8	57	14.0351
Pathogens	Feline sakobuvirus	G	2539	2.37543	2538	7059	35.97	121	100
Pathogens	Feline sakobuvirus	SAVC	536	0	0	7059	7.59	141	16.3121
Pathogens	Feline sakobuvirus	W	308	16.6814	0	7059	4.36	2501	100
Pathogens	Feline sakobuvirus	SAVMaO	2876	20.5858	6534	7059	40.74	2976	0.672043
Pathogens	Feline sakobuvirus	S	311	0	0	7059	4.41	25	100
Pathogens	Feline sakobuvirus	VvO	5608	6.92168	7058	7059	79.44	108	9.25926
Pathogens	Feline sakobuvirus	I	5730	8.81334	7058	7059	81.17	63	100
Pathogens	Feline sakobuvirus	SAVTaC	7059	9.61588	7058	7059	100	302	43.7086
Pathogens	Feline sakobuvirus	AC	476	0	0	7059	6.74	50	12
Pathogens	Feline sakobuvirus	SAVMC	2472	27.9105	5943	7059	35.02	2973	2.0518
Pathogens	Feline sakobuvirus	SO	311	0	0	7059	4.41	32	21.875
Pathogens	Feline sakobuvirus	VvC	7059	9.5232	7058	7059	100	132	25.7576
Pathogens	Feline sakobuvirus	SsO	5582	3.88697	6974	7059	79.08	60	16.6667
Pathogens	Unclassified phage 8L3	AO	2365	0	6556	96429	2.45	153	4.57516
Pathogens	Unclassified phage 8L3	SAVMO	2365	0.446039	6556	96429	2.45	420	8.80952
Pathogens	Unclassified phage 8L3	SO	301	6.90738	0	96429	0.31	98	22.449
Pathogens	Unclassified phage 8L3	SAVMaC	14061	0.649278	91977	96429	14.58	799	33.7922
Pathogens	Unclassified phage 8L3	AC	2365	0	6556	96429	2.45	152	3.94737
Pathogens	Unclassified phage 8L3	SAVaT	13813	0.948356	89655	96429	14.32	961	44.9532
Pathogens	Unclassified phage 8L3	SAVO	2365	0.446039	6556	96429	2.45	420	8.80952
Pathogens	Unclassified phage 8L3	SAVMaO	11302	0.143079	91658	96429	11.72	585	9.57265
Pathogens	Unclassified phage 8L3	S	301	6.90738	0	96429	0.31	76	100
Pathogens	Unclassified phage 8L3	VvO	1900	0.026609	11559	96429	1.97	337	4.45104
Pathogens	Unclassified phage 8L3	W	662	14.4194	0	96429	0.69	8290	100
Pathogens	Unclassified phage 8L3	VO	247	0	0	96429	0.26	169	4.73373
Pathogens	Unclassified phage 8L3	SAVMC	2365	1.83724	6715	96429	2.45	463	17.2786
Pathogens	Unclassified phage 8L3	G	1075	6.71832	1074	96429	1.11	262	100
Pathogens	Unclassified phage 8L3	I	24946	0.981942	92489	96429	25.87	189	100
Pathogens	Unclassified phage 8L3	X	13392	5.93947	90506	96429	13.89	54	100
Pathogens	Unclassified phage 8L3	VvC	1900	1.24014	12673	96429	1.97	392	17.8571
Pathogens	Unclassified phage 8L3	SAVaO	11302	0.143079	91658	96429	11.72	586	9.72696
Pathogens	Unclassified phage 8L3	T	27473	21.347	81949	96429	28.49	3	100
Pathogens	Unclassified phage 8L3	SAVaC	14061	0.649278	91977	96429	14.58	801	33.9576
Pathogens	Unclassified phage 8L3	SAVC	2365	1.83724	6715	96429	2.45	461	16.9197
Pathogens	Unclassified phage 8L3	A	2365	0	6556	96429	2.45	146	100
Pathogens	Unclassified phage 8L3	AaC	13809	0.0999106	91658	96429	14.32	440	33.6364
Pathogens	Unclassified phage 8L3	AaO	13809	0.0999106	91658	96429	14.32	304	3.94737
Pathogens	Unclassified phage 8L3	V	247	0	0	96429	0.26	161	100
Pathogens	Unclassified phage 8L3	SsC	1451	3.38203	7297	96429	1.5	421	63.8955
Pathogens	Unclassified phage 8L3	SAVTaC	27473	19.1365	90926	96429	28.49	1246	57.3034
Pathogens	Unclassified phage 8L3	SC	340	15.5172	0	96429	0.35	109	30.2752
Pathogens	Unclassified phage 8L3	VC	252	0	0	96429	0.26	168	4.16667
Pathogens	Unclassified phage 8L3	SAVaM	11191	0.102666	90203	96429	11.61	589	10.1868
Pathogens	Unclassified phage 8L3	SsO	1577	0.700996	4221	96429	1.64	260	41.5385
Pathogens	Salmonella typhi	SAVaO	2506	4.39841	20392	4791958	0.05	2098	1.14395
Pathogens	Salmonella typhi	SAVMaO	2506	4.39841	20392	4791958	0.05	2098	1.14395
Pathogens	Salmonella typhi	SAVaT	2506	4.70709	19871	4791958	0.05	2175	4.64368
Pathogens	Salmonella typhi	SO	1658	2.94183	10175	4791958	0.03	382	10.733
Pathogens	Salmonella typhi	I	3435	5.65978	59978	4791958	0.07	1382	100
Pathogens	Salmonella typhi	SsO	2227	3.0807	12485	4791958	0.05	739	7.71313
Pathogens	Salmonella typhi	T	1819	5.21199	44129	4791958	0.04	10231	100
Pathogens	Salmonella typhi	V	1000	4.61075	999	4791958	0.02	1733	100
Pathogens	Salmonella typhi	SsC	2227	3.03545	12603	4791958	0.05	697	2.15208
Pathogens	Salmonella typhi	AaO	1286	2.43109	2326	4791958	0.03	7	100
Pathogens	Salmonella typhi	VC	1000	4.61271	999	4791958	0.02	1744	0.630734
Pathogens	Salmonella typhi	SAVMC	2229	4.29589	17964	4791958	0.05	2087	0.622904
Pathogens	Salmonella typhi	AaC	1474	2.1273	2794	4791958	0.03	12	100
Pathogens	Salmonella typhi	SAVO	2506	4.41825	18066	4791958	0.05	2099	1.19104
Pathogens	Salmonella typhi	SAVTaC	2861	5.218	64462	4791958	0.06	12358	0.428872
Pathogens	Salmonella typhi	S	2227	2.92692	12401	4791958	0.05	341	100
Pathogens	Salmonella typhi	SC	2227	2.92644	12401	4791958	0.05	350	2.57143
Pathogens	Salmonella typhi	VvC	1081	4.83347	5178	4791958	0.02	3482	0.459506
Pathogens	Salmonella typhi	SAVC	2229	4.29589	17964	4791958	0.05	2087	0.622904
Pathogens	Salmonella typhi	SAVaC	2229	4.28048	20290	4791958	0.05	2092	0.860421
Pathogens	Salmonella typhi	SAVMO	2506	4.41825	18066	4791958	0.05	2098	1.14395
Pathogens	Salmonella typhi	SAVMaC	2229	4.28048	20290	4791958	0.05	2087	0.622904
Pathogens	Salmonella typhi	VO	1000	4.61109	999	4791958	0.02	1907	9.12428
Pathogens	Human parechovirus	SAVC	440	0.8519	0	7217	6.1	3014	1.09489
Pathogens	Human parechovirus	SAVaO	612	0.608045	0	7217	8.48	4466	0.201523
Pathogens	Human parechovirus	SAVMC	1178	0.286344	2225	7217	16.32	45453	0.347612
Pathogens	Human parechovirus	SAVMO	1178	0.248092	2225	7217	16.32	45335	0.0882321
Pathogens	Human parechovirus	SAVTaC	1474	3.98355	2726	7217	20.42	9545	2.37821
Pathogens	Human parechovirus	SC	262	0	0	7217	3.63	491	1.222
Pathogens	Human parechovirus	S	262	0	0	7217	3.63	485	100
Pathogens	Human parechovirus	AaC	694	0.875421	0	7217	9.62	3009	1.89432
Pathogens	Human parechovirus	SsO	665	0	0	7217	9.21	986	1.62272
Pathogens	Human parechovirus	T	1254	4.15135	1253	7217	17.38	4861	100
Pathogens	Human parechovirus	AaO	664	0.619048	0	7217	9.2	2975	0.773109
Pathogens	Human parechovirus	AC	440	1.64349	0	7217	6.1	1481	0.33761
Pathogens	Human parechovirus	V	405	0	0	7217	5.61	1020	100
Pathogens	Human parechovirus	VC	405	0	0	7217	5.61	1026	0.584795
Pathogens	Human parechovirus	AO	440	1.64349	0	7217	6.1	1481	0.33761
Pathogens	Human parechovirus	I	1114	3.96676	3217	7217	15.44	1818	100
Pathogens	Human parechovirus	M	1049	0	1048	7217	14.54	42314	100
Pathogens	Human parechovirus	VvC	718	0	0	7217	9.95	2107	3.17988
Pathogens	Human parechovirus	SAVMaO	1178	0.242537	2225	7217	16.32	46820	0.104656
Pathogens	Human parechovirus	A	440	1.64349	0	7217	6.1	1476	100
Pathogens	Human parechovirus	VvO	679	0	0	7217	9.41	2060	0.970874
Pathogens	Human parechovirus	SAVaC	694	0.492424	0	7217	9.62	4641	3.96466
Pathogens	Human parechovirus	SsC	710	0	0	7217	9.84	1022	5.08806
Pathogens	Human parechovirus	SAVO	440	0.8519	0	7217	6.1	2988	0.23427
Pathogens	Human parechovirus	SAVaT	612	0.521921	0	7217	8.48	4645	4.04736
Pathogens	Human parechovirus	SAVMaC	1178	0.286344	2225	7217	16.32	47020	0.529562
Pathogens	Human parechovirus	VO	405	0	0	7217	5.61	1028	0.77821
Pathogens	Human parechovirus	SO	262	0	0	7217	3.63	491	1.222
Pathogens	Human sapovirus	AaO	1009	0.0228311	1008	7429	13.58	2975	0.773109
Pathogens	Human sapovirus	SsC	951	0.10843	0	7429	12.8	1022	5.08806
Pathogens	Human sapovirus	AO	654	0	0	7429	8.8	1481	0.33761
Pathogens	Human sapovirus	T	2630	2.6832	4749	7429	35.4	4861	100
Pathogens	Human sapovirus	SsO	951	0.105125	0	7429	12.8	986	1.62272
Pathogens	Human sapovirus	SAVMaC	4048	0.710315	5181	7429	54.49	47020	0.529562
Pathogens	Human sapovirus	VC	801	0.307348	0	7429	10.78	1026	0.584795
Pathogens	Human sapovirus	S	483	0	0	7429	6.5	485	100
Pathogens	Human sapovirus	SAVMC	4048	0.710315	5181	7429	54.49	45453	0.347612
Pathogens	Human sapovirus	AaC	1009	0.0228311	1008	7429	13.58	3009	1.89432
Pathogens	Human sapovirus	SAVaC	2182	0.160858	3189	7429	29.37	4641	3.96466
Pathogens	Human sapovirus	SAVMO	4048	0.653966	4047	7429	54.49	45335	0.0882321
Pathogens	Human sapovirus	AC	654	0	0	7429	8.8	1481	0.33761
Pathogens	Human sapovirus	V	801	0.307348	0	7429	10.78	1020	100
Pathogens	Human sapovirus	SAVaT	1235	0.29106	1234	7429	16.62	4645	4.04736
Pathogens	Human sapovirus	A	654	0	0	7429	8.8	1476	100
Pathogens	Human sapovirus	I	2258	0.222161	5928	7429	30.39	1818	100
Pathogens	Human sapovirus	VO	801	0.307348	0	7429	10.78	1028	0.77821
Pathogens	Human sapovirus	SO	483	0	0	7429	6.5	491	1.222
Pathogens	Human sapovirus	SAVTaC	3296	3.1623	5415	7429	44.37	9545	2.37821
Pathogens	Human sapovirus	VvC	1079	0.26738	1078	7429	14.52	2107	3.17988
Pathogens	Human sapovirus	VvO	1079	0.253721	1078	7429	14.52	2060	0.970874
Pathogens	Human sapovirus	SAVaO	1235	0.201523	1234	7429	16.62	4466	0.201523
Pathogens	Human sapovirus	SC	483	0	0	7429	6.5	491	1.222
Pathogens	Human sapovirus	M	2491	0.87423	2490	7429	33.53	42314	100
Pathogens	Human sapovirus	SAVO	1235	0.213789	1234	7429	16.62	2988	0.23427
Pathogens	Human sapovirus	SAVC	1235	0.213789	1234	7429	16.62	3014	1.09489
Pathogens	Human sapovirus	SAVMaO	4048	0.618945	4047	7429	54.49	46820	0.104656
Pathogens	Staphylococcus aureus	AaC	54213	8.06683	2494660	2864125	1.89	6314	100
Pathogens	Staphylococcus aureus	I	85747	7.27855	2554149	2864125	2.99	478	100
Pathogens	Staphylococcus aureus	AaO	17606	3.20271	2584679	2864125	0.61	7022	100
Pathogens	Staphylococcus aureus	SAVaO	55801	5.16733	2591758	2864125	1.95	5995	92.0934
Pathogens	Staphylococcus aureus	S	3617	0.605401	226840	2864125	0.13	149	100
Pathogens	Staphylococcus aureus	SAVMaC	136307	21.0176	2263826	2864125	4.76	22637	97.9061
Pathogens	Staphylococcus aureus	SAVMaO	56935	6.2976	2637160	2864125	1.99	6164	92.3102
Pathogens	Staphylococcus aureus	SAVMC	101978	16.2095	2378341	2864125	3.56	2504	81.0703
Pathogens	Staphylococcus aureus	SAVC	55907	3.57333	2557607	2864125	1.95	1169	59.4525
Pathogens	Staphylococcus aureus	SAVO	86215	4.38017	2544315	2864125	3.01	517	8.31721
Pathogens	Staphylococcus aureus	SAVTaC	136409	13.8162	2560951	2864125	4.76	29046	91.8405
Pathogens	Staphylococcus aureus	SC	3617	0.632991	227854	2864125	0.13	170	12.3529
Pathogens	Staphylococcus aureus	SAVMO	136308	16.151	2369801	2864125	4.76	580	18.2759
Pathogens	Staphylococcus aureus	SsC	97541	13.866	2424642	2864125	3.41	8200	96.3659
Pathogens	Staphylococcus aureus	SAVaC	100476	11.6805	2445211	2864125	3.51	21730	97.8187
Pathogens	Staphylococcus aureus	SsO	16521	3.11115	2661621	2864125	0.58	11554	97.4208
Pathogens	Staphylococcus aureus	SO	2839	0.606678	223224	2864125	0.1	162	8.02469
Pathogens	Staphylococcus aureus	T	136409	13.0891	2501336	2864125	4.76	1896	100
Pathogens	Staphylococcus aureus	V	40417	3.24245	2505333	2864125	1.41	325	100
Pathogens	Staphylococcus aureus	VC	40417	3.24245	2505333	2864125	1.41	346	6.06936
Pathogens	Staphylococcus aureus	VO	40417	3.24245	2505333	2864125	1.41	359	9.47075
Pathogens	Staphylococcus aureus	VvC	51427	9.91177	421070	2864125	1.8	4338	85.0161
Pathogens	Staphylococcus aureus	VvO	41605	5.52059	2588727	2864125	1.45	10294	93.6856
Pathogens	Staphylococcus aureus	SAVaT	136056	14.1194	2372990	2864125	4.75	2439	80.5658
Pathogens	Naegleria fowleri mitochondrion	A	501	0.206932	0	49531	1.01	1272	100
Pathogens	Naegleria fowleri mitochondrion	AaC	10154	1.59255	45376	49531	20.5	3464	26.5589
Pathogens	Naegleria fowleri mitochondrion	AaO	8235	1.39907	44663	49531	16.63	5347	52.4219
Pathogens	Naegleria fowleri mitochondrion	AO	501	0.206932	0	49531	1.01	4033	68.4602
Pathogens	Naegleria fowleri mitochondrion	M	12872	7.84362	48657	49531	25.99	34604	100
Pathogens	Naegleria fowleri mitochondrion	S	169	0	0	49531	0.34	588	100
Pathogens	Naegleria fowleri mitochondrion	AC	501	0.206932	0	49531	1.01	1872	32.0513
Pathogens	Naegleria fowleri mitochondrion	SAVaO	9045	1.38431	44970	49531	18.26	23998	82.3819
Pathogens	Naegleria fowleri mitochondrion	SAVaT	8221	0.505007	43348	49531	16.6	8347	49.3471
Pathogens	Naegleria fowleri mitochondrion	SAVC	841	0.0262329	0	49531	1.7	24136	87.7527
Pathogens	Naegleria fowleri mitochondrion	SAVMaC	34476	9.87738	48672	49531	69.6	79029	50.8636
Pathogens	Naegleria fowleri mitochondrion	SAVMaO	27999	8.20988	48672	49531	56.53	81108	52.1231
Pathogens	Naegleria fowleri mitochondrion	SAVMC	28195	9.75521	48663	49531	56.92	77575	51.5823
Pathogens	Naegleria fowleri mitochondrion	SAVMO	21707	8.80717	48663	49531	43.83	80134	53.1285
Pathogens	Naegleria fowleri mitochondrion	SAVO	841	0.0262329	0	49531	1.7	21778	86.4267
Pathogens	Naegleria fowleri mitochondrion	SAVTaC	24017	27.5823	36037	49531	48.49	46410	76.2917
Pathogens	Naegleria fowleri mitochondrion	SC	169	0	0	49531	0.34	1333	55.889
Pathogens	Naegleria fowleri mitochondrion	SO	169	0	0	49531	0.34	1570	62.5478
Pathogens	Naegleria fowleri mitochondrion	SsC	7708	3.18048	45464	49531	15.56	2516	53.2591
Pathogens	Naegleria fowleri mitochondrion	SAVaC	10158	1.57312	46649	49531	20.51	25961	83.714
Pathogens	Naegleria fowleri mitochondrion	T	16547	12.737	46845	49531	33.41	6775	100
Pathogens	Naegleria fowleri mitochondrion	V	841	0.0262055	0	49531	1.7	1096	100
Pathogens	Naegleria fowleri mitochondrion	VC	841	0.0262055	0	49531	1.7	1837	40.3375
Pathogens	Naegleria fowleri mitochondrion	VO	841	0.0262055	0	49531	1.7	3841	71.4658
Pathogens	Naegleria fowleri mitochondrion	VvC	9075	1.24854	47246	49531	18.32	4385	50.0114
Pathogens	Naegleria fowleri mitochondrion	VvO	3648	1.57444	37729	49531	7.37	5050	56.5941
Pathogens	Naegleria fowleri mitochondrion	SsO	2414	0.976649	36401	49531	4.87	2256	47.8723
Pathogens	Parvovirus B19	A	793	0	0	4876	16.26	7	100
Pathogens	Parvovirus B19	AaC	1322	0	1321	4876	27.11	20	30
Pathogens	Parvovirus B19	AaO	1322	0	1321	4876	27.11	20	30
Pathogens	Parvovirus B19	AO	793	0	0	4876	16.26	13	46.1538
Pathogens	Parvovirus B19	M	1196	0.0960384	1195	4876	24.53	78	100
Pathogens	Parvovirus B19	S	2162	0	2161	4876	44.34	4	100
Pathogens	Parvovirus B19	AC	793	0	0	4876	16.26	13	46.1538
Pathogens	Parvovirus B19	SAVaM	2162	0	2161	4876	44.34	32	34.375
Pathogens	Parvovirus B19	SAVaO	2162	0.0226655	2161	4876	44.34	27	22.2222
Pathogens	Parvovirus B19	SAVaT	3611	0.0218436	3610	4876	74.06	88	76.1364
Pathogens	Parvovirus B19	SAVC	2162	0.0226655	2161	4876	44.34	20	30
Pathogens	Parvovirus B19	SAVMaC	2930	0.0216357	2929	4876	60.09	106	6.60377
Pathogens	Parvovirus B19	SAVMaO	2930	0.0216357	2929	4876	60.09	105	5.71429
Pathogens	Parvovirus B19	SAVMC	2930	0.0216357	2929	4876	60.09	99	7.07071
Pathogens	Parvovirus B19	SAVMO	2930	0.0216357	2929	4876	60.09	98	6.12245
Pathogens	Parvovirus B19	SAVO	2162	0.0226655	2161	4876	44.34	20	30
Pathogens	Parvovirus B19	SAVTaC	3698	0	4755	4876	75.84	72	4.16667
Pathogens	Parvovirus B19	SC	2162	0	2161	4876	44.34	10	60
Pathogens	Parvovirus B19	SO	794	0	0	4876	16.28	11	63.6364
Pathogens	Parvovirus B19	SAVaC	2162	0.0226655	2161	4876	44.34	28	25
Pathogens	Parvovirus B19	SsO	2162	0	2161	4876	44.34	15	46.6667
Pathogens	Parvovirus B19	T	2086	0	4755	4876	42.78	48	100
Pathogens	Parvovirus B19	V	2162	0.0230415	2161	4876	44.34	3	100
Pathogens	Parvovirus B19	VC	2162	0.0230415	2161	4876	44.34	9	66.6667
Pathogens	Parvovirus B19	VO	2162	0.0230415	2161	4876	44.34	9	66.6667
Pathogens	Parvovirus B19	VvC	2162	0.0230415	2161	4876	44.34	12	50
Pathogens	Parvovirus B19	VvO	2162	0.0230415	2161	4876	44.34	12	50
Pathogens	Parvovirus B19	SsC	2162	0	2161	4876	44.34	15	46.6667
Pathogens	Enhydra lutris papillomavirus 1	A	893	0.0214179	0	8109	11.01	97	100
Pathogens	Enhydra lutris papillomavirus 1	AaO	1539	0.637866	4550	8109	18.98	205	5.36585
Pathogens	Enhydra lutris papillomavirus 1	AC	893	0.0214179	0	8109	11.01	101	3.9604
Pathogens	Enhydra lutris papillomavirus 1	AO	893	0.0214179	0	8109	11.01	102	4.90196
Pathogens	Enhydra lutris papillomavirus 1	AaC	1539	0.637866	4550	8109	18.98	233	16.7382
Pathogens	Enhydra lutris papillomavirus 1	I	1227	1.20525	1226	8109	15.13	98	100
Pathogens	Enhydra lutris papillomavirus 1	M	1517	1.97853	4640	8109	18.71	388	100
Pathogens	Enhydra lutris papillomavirus 1	S	654	0.783605	0	8109	8.07	29	100
Pathogens	Enhydra lutris papillomavirus 1	SAVaC	1539	1.76157	4578	8109	18.98	490	49.7959
Pathogens	Enhydra lutris papillomavirus 1	SAVaM	1539	0.509165	2536	8109	18.98	307	19.8697
Pathogens	Enhydra lutris papillomavirus 1	SAVaO	1539	1.76157	4578	8109	18.98	365	32.6027
Pathogens	Enhydra lutris papillomavirus 1	SAVaT	2564	1.63305	4578	8109	31.62	740	66.7568
Pathogens	Enhydra lutris papillomavirus 1	SAVC	894	0.631579	0	8109	11.02	336	55.6548
Pathogens	Enhydra lutris papillomavirus 1	SAVMaC	2564	3.14761	4669	8109	31.62	933	32.0472
Pathogens	Enhydra lutris papillomavirus 1	SAVMaO	2536	2.8216	4641	8109	31.27	783	19.0294
Pathogens	Enhydra lutris papillomavirus 1	SAVMC	2564	3.14761	4669	8109	31.62	765	29.8039
Pathogens	Enhydra lutris papillomavirus 1	SAVMO	2536	2.8216	4641	8109	31.27	648	17.1296
Pathogens	Enhydra lutris papillomavirus 1	SAVO	894	0.631579	0	8109	11.02	234	36.3248
Pathogens	Enhydra lutris papillomavirus 1	SAVTaC	3196	1.12867	5304	8109	39.41	577	56.3258
Pathogens	Enhydra lutris papillomavirus 1	SC	654	0.783605	0	8109	8.07	77	62.3377
Pathogens	Enhydra lutris papillomavirus 1	SO	654	0.783605	0	8109	8.07	45	35.5556
Pathogens	Enhydra lutris papillomavirus 1	SsC	1539	0	3605	8109	18.98	376	84.5745
Pathogens	Enhydra lutris papillomavirus 1	SsO	1539	0.349462	4611	8109	18.98	161	63.9752
Pathogens	Enhydra lutris papillomavirus 1	T	3196	1.12867	5304	8109	39.41	6	100
Pathogens	Enhydra lutris papillomavirus 1	V	890	0.813628	0	8109	10.98	23	100
Pathogens	Enhydra lutris papillomavirus 1	VC	890	0.813628	0	8109	10.98	27	14.8148
Pathogens	Enhydra lutris papillomavirus 1	VO	890	0.813628	0	8109	10.98	27	14.8148
Pathogens	Enhydra lutris papillomavirus 1	VvC	1539	0.502438	3569	8109	18.98	99	53.5354
Pathogens	Enhydra lutris papillomavirus 1	VvO	1539	0.502438	3569	8109	18.98	59	22.0339
Pathogens	Enhydra lutris papillomavirus 1	W	935	1.02692	0	8109	11.53	438	100
